# Supplementary material for: Age-dependent cerebral vasodilation induced by volatile anesthetics is mediated by NG2+ vascular mural cells
Source: Commun Biol. 2024 Nov 15;7:1519. doi: 10.1038/s42003-024-07200-7 (PMC11568297; doi:10.1038/s42003-024-07200-7)
Supplement: Supplementary file 3 — supplementary data [file 42003_2024_7200_MOESM3_ESM.xlsx]

## Sheet: Figure 1
Fig. 1g
	Arterioles			Venules
Time (min)	Mean	95% CI	n	Mean	95% CI	n
-5	-1.63	2.35	73	2.33	2.65	56
-4	2.56	1.82	73	0.76	3.21	56
-3	2.13	2.03	73	-1.67	0.78	56
-2	-1.78	1.42	73	2.09	1.89	56
-1	1.03	2.11	73	1.35	2.07	56
0	0	3.72	73	0	2.88	56
1	8.87	3.49	73	3.24	3.87	56
2	7.3	4.15	73	1.96	2.42	56
3	17.34	3.97	73	4.27	2.18	56
4	26.37	7.6	73	-0.58	4.24	56
5	33.09	9.93	73	-1.65	2.7	56
6	30.66	6.25	73	1.23	3.5	56
7	35.38	8.1	73	2.31	4.64	56
8	43.33	7.21	73	2.42	3.66	56
9	48.75	8.69	73	3.75	2.11	56
10	53.87	8.02	73	2.01	3.73	56
11	54.63	6.77	73	0.33	1.55	56
12	57.28	5.49	73	-0.36	3.01	56
13	55.62	5.39	73	0.05	1.2	56
14	58.35	7.24	73	3.24	1.1	56
15	56.09	5.36	73	4.25	1.87	56
16	59.99	8.27	73	3.9	2.01	56
17	63.12	9.26	73	1.54	4.29	56
18	58.84	6.5	73	-2.03	3.24	56
19	57.71	5.74	73	-0.43	2.76	56
20	61.38	7.46	73	1.38	3.64	56

## Sheet: Figure 2
Fig. 2b											Fig. 2b
	P14			P18			P60
Time (h)	Mean	SEM	n	Mean	SEM	n	Mean	SEM	n		Age (d)	Mean	SEM	n
-0.25	100	0	88	100	0	80	100	0	76		13	99.4215	1.6662	44
0.25	105.886	1.5218	88	136.288	4.762	80	157.419	5.8729	76		14	104.198	1.485	45
0.5	104.208	1.4849	88	137.715	3.6325	80	155.891	6.0822	76		17	136.895	3.6833	41
1	99.4298	1.6661	88	136.891	3.6835	80	149.008	5.4964	76		19	137.68	3.6321	46
1.5	102.5	1.8339	88	139.712	4.1046	80	145.085	5.4019	76		58	155.907	6.0815	55
2	103.215	1.9999	88	112.608	2.4046	80	123.105	4.1046	76		62	149.008	5.4957	51
2.5	107.513	1.57	88	107.6	2.229	80	117.019	7.1791	76
Fig. 2d											Fig. 2f
	P14			P18			P60					Frequency (%)
Time (h)	Mean	SEM	n	Mean	SEM	n	Mean	SEM	n		Initial Diameter (µm)	P14	P18	P60
-0.25	100	0	88	100	0	80	100	0	76		2.5	0	0	0
0.25	95.6819	3.3029	88	105.993	4.379	80	97.0116	4.2027	76		5	0	0	2.6317
0.5	105.416	1.456	88	106.301	5.1348	80	107.456	2.0231	76		7.5	2.2725	4.9997	2.6316
1	110.975	3.5706	88	104.379	2.0979	80	101.512	3.2121	76		10	9.0911	10.0005	14.4221
1.5	102.909	2.3368	88	102.75	2.7396	80	108.871	1.0978	76		12.5	6.819	12.5006	9.263
2	98.7553	1.1599	88	99.5151	1.6102	80	103.298	1.4529	76		15	9.0923	10.0001	13.1576
2.5	95.6122	3.1208	88	101.754	4.8405	80	102.885	1.2292	76		17.5	13.6365	5.0007	7.8951
											20	11.3637	10.0015	7.8935
											22.5	11.3637	7.5001	7.8941
Fig. 2e											25	11.3648	7.5004	5.2635
	P14			P18			P60				27.5	4.5457	7.5	5.2629
Time (h)	Mean	SEM	n	Mean	SEM	n	Mean	SEM	n		30	4.5458	10.0015	5.2636
-0.25	100	0	61	100	0	56	100	0	68		32.5	2.2726	5.0008	5.263
0.25	102.503	4.2593	61	101.776	1.6601	56	106.43	4.8603	68		35	4.5452	2.4996	2.6314
0.5	97.2405	3.2502	61	102.493	2.0502	56	109.321	5.7599	68		37.5	2.2727	2.4997	2.6316
1	105.621	9.1505	61	96.4118	9.6795	56	105.724	4.55	68		40	2.2727	0	0
1.5	105.025	2.1996	61	98.0951	5.4807	56	97.4601	4.0501	68		42.5	4.5453	2.5004	5.263
2	99.9333	3.7201	61	97.5496	4.1894	56	104.945	3.2095	68		45	0	2.5004	2.6314
2.5	101.736	2.3401	61	103.918	6.7203	56	93.3305	7.8399	68		47.5	0	0	0
Fig. 2g								Fig. 2i, j
P14		P18		P60				P14		P18		P60
Initial Diameter (mm)	Vasodilation (%)	Initial Diameter (mm)	Vasodilation (%)	Initial Diameter (mm)	Vasodilation (%)			Initial Diameter (mm)	Vasodilation (%)	Initial Diameter (mm)	Vasodilation (%)	Initial Diameter (mm)	Vasodilation (%)
7.9995	125.364	6.3748	121.968	5.2295	265.168			2.1162	91.03	2.0587	97.2963	2.0537	140.799
9.998	90.3118	7.2479	117.377	8.8752	140.101			2.7463	88.4666	2.1409	103.902	2.058	92.1055
10.5089	125.99	8.9028	149.159	8.9297	168.122			2.7756	100.186	2.1741	88.8426	2.217	121.119
11.1891	104.396	9.1774	160.169	9.9211	136.004			2.8799	130.829	2.2468	111.843	2.2959	86.0892
11.2296	99.399	9.444	133.331	10.7307	179.511			2.9227	95.4215	2.2548	100.117	2.3012	93.5855
11.4333	108.477	11.1282	195.339	10.9137	156.953			3.0407	113.93	2.5707	94.8344	2.4297	128.855
13.185	107.243	11.9455	167.506	11.0913	185.08			3.2108	104.671	2.6874	108.473	2.449	98.4799
13.4134	112.85	11.9871	141.186	11.4348	189.745			3.2216	106.355	2.7067	96.4087	2.4787	87.6626
13.7623	134.606	12.1102	187.607	13.3129	173.339			3.292	113.041	2.7375	109.343	2.5378	104.079
14.5188	108.057	12.1536	150.369	13.8663	180.013			3.4773	92.5477	2.7441	87.0886	2.636	107.326
15.0115	106.266	13.0921	125.399	13.8902	168.141			3.5357	101.749	2.7703	117.038	2.6478	138.935
15.689	99.0392	14.255	142.444	14.4635	178.443			3.5421	115.979	2.791	109.594	2.8468	127.807
16.4913	95.7528	15.9292	182.235	15.1379	168.076			3.6271	101.976	2.8618	104.125	2.8661	106.974
16.4906	111.628	15.9298	152.055	15.9993	141.407			3.7181	106.848	2.8959	110.881	2.8823	95.8396
16.5472	111.409	16.0501	164.199	16.8659	128.994			3.7266	118.165	2.9021	108.162	2.887	93.4387
17.929	103.404	17.7247	139.488	17.8834	149.99			3.8918	109.598	2.9135	121.956	2.8969	116.82
18.4347	86.1378	17.9464	144.316	18.4373	151.168			3.9179	131.073	2.929	85.3403	2.9434	88.6206
18.7186	98.6182	19.636	125.226	18.7652	145.399			3.919	112.779	2.981	99.5698	2.9522	114.549
19.4523	101.529	20.1343	139.224	19.8398	112.682			4.076	91.222	2.9889	117.412	2.9943	85.2628
19.6306	102.905	20.7858	127.251	21.0965	139.703			4.1547	88.927	3.0828	98.9076	3.0259	84.2854
20.1875	87.3232	20.7893	168.188	21.6608	159.736			4.288	82.9711	3.0829	112.308	3.0354	120.179
20.3382	90.6471	21.8366	116.249	22.4962	128.221			4.371	109.212	3.2266	85.6402	3.0468	115.822
21.153	110.72	21.8588	127.597	23.1598	116.529			4.3981	88.3051	3.317	95.0913	3.0943	134.715
22.1033	103.299	21.898	145.529	25.4487	144.746			4.4497	108.518	3.3428	103.294	3.1579	93.2069
22.3559	117.915	24.889	137.904	28.5648	168.351			4.4504	87.8761	3.391	113.4	3.1748	116.093
22.8677	106.567	25.382	124.641	29.4533	174.816			4.6471	101.737	3.5685	126.055	3.2215	108.621
22.9205	105.185	25.6938	143.439	33.3397	99.0723			4.6615	88.3133	3.6325	101.782	3.2364	117.884
23.5689	92.4551	26.5608	132.83	33.9345	116.499			4.6931	102.922	3.6356	114.852	3.2807	103.105
23.8274	110.68	26.8823	103.976	7.6818	187.989			4.9743	96.6267	3.655	87.7503	3.2911	110.026
24.6268	100.208	27.1925	147.374	44.9816	121.954			4.9845	106.812	3.6935	102.756	3.3712	120.314
24.9709	99.536	29.4116	118.219	36.2785	127.376			4.9883	90.9953	3.7616	111.336	3.3995	112.951
25.3136	103.942	29.7037	145.528	26.5536	146.468			4.9938	94.2954	3.9024	114.784	3.4264	95.3155
26.0777	114.176	29.9506	109.359	25.4882	140.828			5.0145	90.5357	3.9202	89.2352	3.4456	100.411
27.2896	104.016	30.0969	132.171	30.0006	155.969			5.0211	115.894	3.9598	109.405	3.4826	120.605
27.87	97.6039	32.7483	130.967	31.4933	157.357			5.0392	89.7254	4.0471	121.475	3.4981	105.511
28.9297	90.7684	33.0937	140.468	9.3204	176.375			5.0629	99.9988	4.0851	111.28	3.5239	122.567
29.4218	103.196	34.2172	103.972	41.3829	132.381			5.1012	106.132	4.0916	107.845	3.5833	155.225
33.2429	106.003	36.5512	115.57	41.998	121.478			5.1047	124.772	4.1013	102.062	3.6318	100.954
34.8998	108.468	41.4323	106.435	5.2295	241.85			5.1429	110.91	4.1051	107.07	3.6844	99.4052
36.1589	100.421	44.0843	92.2451	8.874	135.103			5.1688	88.9469	4.1302	97.7899	3.6997	101.564
37.0052	103.243	6.3739	143.986	8.9314	165.171			5.1774	95.9034	4.1347	84.7694	3.7077	85.3392
40.923	96.9572	7.2469	148.569	9.9211	120.435			5.1826	112.804	4.1459	118.751	3.7194	134.814
41.5843	95.4946	8.9041	173.595	10.7314	174.465			5.1877	89.0527	4.2166	109.01	3.722	98.9979
43.0537	102.822	9.1794	116.833	10.9146	164.649			5.2069	101.489	4.2495	110.268	3.7459	116.082
7.9987	118.491	9.4439	128.655	11.0947	166.193			5.222	109.537	4.2588	107.502	3.7652	110.002
9.9979	83.2205	11.1285	201.795	11.4334	161.266			5.2889	114.335	4.2652	89.7246	3.803	126.649
10.511	114.179	11.9472	142.648	13.314	170.12			5.2909	82.5717	4.2808	96.7798	3.8413	101.268
11.1898	108.84	11.9864	132.878	13.8662	156.45			5.3484	93.0498	4.2825	100.214	3.8468	109.919
11.231	112.608	12.11	187.635	13.8932	154.205			5.3504	111.915	4.3136	108.079	3.8858	145.827
11.4344	117.326	12.1517	134.365	14.4625	173.603			5.3573	87.608	4.3438	106.89	3.8992	108.906
13.1852	101.744	13.0937	138.742	15.1411	179.665			5.3631	104.866	4.3739	102.386	3.9216	85.5049
13.4152	103.359	14.2544	125.9	16.0004	110.922			5.3804	103.718	4.4221	130.473	3.9364	126.241
13.7599	130.657	15.928	157.402	16.8657	117.652			5.4516	82.9924	4.4328	105.535	3.9443	120.52
14.5191	92.0278	15.926	158.231	17.8854	138.69			5.5204	81.1064	4.4691	84.5525	3.9559	110.615
15.0082	95.1459	16.0504	159.427	18.438	174.491			5.5328	75.4799	4.4749	111.566	3.9664	111.077
15.6907	97.0025	17.7266	146.972	18.7667	138.923			5.5785	104.347	4.4806	113.809	4.0005	122.864
16.4877	93.5658	17.9476	133.125	19.8411	138.784			5.6177	108.514	4.5322	85.2903	4.007	113.161
16.4896	101.514	19.6331	123.787	21.0965	126.369			5.6601	92.0316	4.5784	106.177	4.0084	106.448
16.5496	110.665	20.135	141.577	21.6611	145.992			5.675	109.272	4.5794	91.4893	4.0261	108.774
17.9322	103.392	20.7895	150.024	22.4919	113.828			5.6915	87.3872	4.6168	105.219	4.0358	101.937
18.4375	95.6192	20.7836	180.283	23.1609	118.779			5.6975	119.816	4.6307	97.1055	4.0463	91.4184
18.721	108.85	21.8342	108.11	25.4504	141.671			5.7725	128.422	4.6441	97.4346	4.0501	153.122
19.4524	81.3998	21.8539	117.564	28.564	154.141			5.7798	108.317	4.6677	100.306	4.0554	98.0013
19.6284	93.8238	21.8994	131.836	29.4533	165.717			5.7924	111.683	4.6775	94.7792	4.0708	105.473
20.1863	92.1499	24.888	144.545	33.3416	101.349			5.8334	125.665	4.6794	113.233	4.075	138.428
20.3395	91.4708	25.3814	138.638	33.9331	120.19			5.8335	87.6804	4.707	108.381	4.0858	99.2462
21.1514	107.99	25.6917	141.92	7.6802	189.451			5.8664	99.2975	4.7224	110.524	4.0968	103.963
22.1023	76.2568	26.5667	136.435	44.98	126.571			5.8689	83.7723	4.7541	115.693	4.11	112.688
22.3621	113.803	26.8798	107.423	36.282	118.175			5.877	113.813	4.7963	115.454	4.1278	91.2605
22.8725	93.6178	27.1886	146.324	26.5572	158.087			5.8897	111.114	4.8091	112.313	4.1644	92.9747
22.9225	96.6809	29.411	133.195	25.4826	153.841			5.9168	121.555	4.8294	107.913	4.1793	120.79
23.5667	79.2072	29.6948	137.784	30.0046	133.831			5.9647	120.035	4.8332	108.431	4.2127	129.8
23.8254	101.075	29.9522	110.034	31.4961	127.689			5.967	102.975	4.8407	125.188	4.2368	148.567
24.6305	96.1105	30.0969	120.283	9.3218	202.655			6.0371	106.901	4.8716	97.5538	4.2523	86.7481
24.9671	89.9418	32.7487	128.174	41.3838	114.347			6.1016	110.397	4.8755	91.9226	4.2646	121.624
25.3124	99.9458	33.0981	136.424	42.0042	120.394			6.1417	105.594	4.9241	99.847	4.2732	103.286
26.0711	109.823	34.2104	92.4735					6.1704	102.096	4.9523	103.261	4.2973	106.038
27.2916	98.1574	36.5523	115.57					6.1985	93.2435	4.9687	98.2924	4.3068	114.586
27.8741	87.4193	41.4328	103.183					6.2244	121.065	4.9999	110.044	4.3133	105.566
28.9338	83.1064	44.0815	97.9787					6.2443	117.435	5.0011	100.93	4.318	99.771
29.4172	98.0282							6.252	79.495	5.0439	143.153	4.3425	82.366
33.2382	100.04							6.2573	96.4172	5.0737	104.483	4.3871	103.991
34.8995	100.507							6.3505	117.117	5.1168	118.368	4.3931	123.983
36.158	100.95							6.4101	103.625	5.1602	96.3666	4.395	123.302
37.0012	92.7085							6.423	110.056	5.1802	96.3894	4.417	107.823
40.9213	96.9796							6.4976	104.175	5.1837	91.2074	4.4354	133.849
41.5869	105.712							6.5189	94.2885	5.2046	104.494	4.4506	121.972
43.0554	99.9868							6.5269	122.466	5.206	105.085	4.452	107.762
								6.5401	90.196	5.2604	100.231	4.4529	104.801
								6.5412	107.514	5.2859	109.178	4.4712	95.7097
								6.5428	79.6772	5.3071	107.047	4.4778	103.975
								6.5589	111.264	5.3717	104.513	4.5127	109.109
								6.5599	100.332	5.4815	104.458	4.5179	175.091
								6.5649	79.2922	5.4915	89.5487	4.5312	93.3951
								6.572	118.404	5.4948	112.636	4.5413	112.382
								6.5748	95.0728	5.5421	105.983	4.5457	90.0724
								6.5752	113.258	5.5774	127.772	4.5499	142.627
								6.5789	110.512	5.5867	115.132	4.5743	114.481
								6.5815	103.689	5.5954	107.769	4.5795	124.082
								6.6012	89.914	5.5973	110.916	4.5808	82.5361
								6.6562	103.355	5.6884	107.827	4.5871	173.84
								6.6589	125.547	5.7378	107.246	4.6084	106.624
								6.6721	119.773	5.7857	143.981	4.6439	136.38
								6.6912	110.5	5.8418	104.531	4.6608	166.875
								6.6956	97.4754	5.8808	106.811	4.6703	143.887
								6.712	83.7626	5.8894	128.532	4.6973	112.058
								6.7734	100.791	5.9625	95.4429	4.7064	145.435
								6.8602	98.9674	5.98	103.791	4.7185	108.433
								6.8804	100.736	5.9931	125.809	4.7194	105.752
								6.9592	99.4707	6.031	186.329	4.7607	122.279
								7.0147	101.253	6.081	114.393	4.7621	92.9137
								7.0434	118.7	6.0915	118.225	4.8074	107.652
								7.0845	91.5992	6.1405	109.714	4.8106	108.645
								7.0923	108.933	6.1722	119.655	4.8254	111.854
								7.1043	111.278	6.212	104.543	4.8274	130.456
								7.1157	110.772	6.2734	83.7206	4.8309	113.872
								7.1228	131.474	6.2827	142.975	4.8323	121.066
								7.1379	115.464	6.3242	176.57	4.8339	130.875
								7.1385	114.514	6.3414	120.039	4.8509	97.0567
								7.1474	98.8089	6.3491	99.8967	4.8563	131.706
								7.1492	83.868	6.3616	151.403	4.8584	110.709
								7.1829	82.0123	6.3665	88.4356	4.8605	106.627
								7.2678	115.66	6.4359	98.4537	4.892	121.609
								7.2883	88.0359	6.4429	113.839	4.903	135.466
								7.3082	107.922	6.4548	109.183	4.9288	130.785
								7.3369	100.777	6.4648	98.1925	4.9442	107.17
								7.3748	97.0152	6.4679	108.905	4.8718	172.969
								7.4026	124.489	6.4995	150.838	4.9665	107.536
								7.4055	95.9052	6.5008	142.498	4.9822	99.9134
								7.4145	90.6321	6.5011	89.061	4.9944	97.6919
								7.4581	101.772	6.5025	121.285	5.0022	101.401
								7.5181	126.099	6.5357	102.408	5.0361	174.724
								7.5198	105.139	6.5856	94.6614	5.07	93.2603
								7.5611	119.923	6.6104	131.264	5.0755	109.401
								7.5771	80.4755	6.6211	123.781	5.0839	89.0377
								7.5773	105.979	6.6317	117.86	5.116	96.7857
								7.5952	120.262	6.6429	116.453	5.1643	105.73
								7.6281	108.128	6.6575	113.475	5.1971	195.728
								7.6366	89.8976	6.7453	103.186	5.2215	85.7091
								7.6522	103.731	6.7533	107.071	5.2216	89.7871
								7.7443	118.537	6.7581	119.02	5.2555	126.314
								7.7532	132.651	6.7659	135.382	5.3371	165.391
								7.8216	105.628	6.7725	146.166	5.3721	136.503
								7.823	93.4884	6.8219	98.0895	5.3954	104.066
								7.8275	108.789	6.8297	166.561	5.4088	144.905
								7.8909	131.784	6.8763	94.8076	5.5547	121.907
								7.9441	104.42	6.8845	123.641	5.5793	110.775
								7.9497	87.3922	6.906	140.171	5.6933	186.788
								7.9954	111.418	6.9259	85.0521	5.7042	100.763
								8.0257	116.462	6.9437	100.285	5.7263	148.5
								8.0936	114.634	6.9453	135.652	5.7667	101.509
								8.0986	111.734	6.9784	121.192	5.7751	96.5786
								8.1286	94.5029	6.9935	144.794	5.7792	97.402
								8.1437	105.682	6.9943	132.219	5.8067	156.191
								8.1987	109.055	7.0058	106.715	5.9138	127.271
								8.2549	101.713	7.0207	179.464	5.9225	189.979
								8.2885	118.825	7.0389	160.929	6.006	112.34
								8.3057	127.215	7.0827	90.4753	6.0102	151.398
								8.3202	125.719	7.1026	134.643	6.0251	196.593
								8.3403	89.1684	7.1047	114.407	6.0832	186.141
								8.3469	111.795	7.1134	184.238	6.0944	137.122
								8.4073	98.7146	7.1151	125.582	6.0977	124.994
								8.5022	87.4223	7.1178	143.333	6.1128	135.902
								8.5105	70.7764	7.1989	133.279	6.123	139.553
								8.5739	104.008	7.2068	126.554	6.1415	199.86
								8.6325	87.5831	7.2197	183.746	6.1452	153.026
								8.6776	88.6778	7.2235	145.671	6.1637	140.923
								8.6915	107.451	7.2494	133.708	6.2	119.997
								8.8158	90.5325	7.2781	171.012	6.2355	141.993
								8.8543	131.823	7.2886	125.657	6.321	103.889
								8.8615	101.587	7.3042	161.867	6.3217	196.449
								8.8788	141.022	7.4441	99.7967	6.3435	162.944
								8.9169	108.996	7.4989	121.459	6.3833	118.267
								8.9827	126.05	7.5408	155.196	6.4105	99.7923
								9.0184	102.662	7.5582	94.9637	6.4258	170.019
								9.0493	107.563	7.5699	87.0379	6.4385	144.137
								9.1402	88.2351	7.57	121.256	6.4412	188.69
								9.2065	106.631	7.5757	136.966	6.4698	106.585
								9.2867	88.7587	7.594	165.042	6.4876	171.844
								9.3085	115.773	7.6859	123.398	6.501	212.382
								9.4053	121.035	7.6939	147.315	6.5226	125.808
								9.4332	130.729	7.7119	131.63	6.6307	147.014
								9.4535	112.962	7.7188	144.386	6.6423	182.299
								9.5045	104.995	7.7203	126.341	6.6504	141.498
								9.6077	86.4368	7.7435	157.733	6.6512	187.994
								9.6121	109.216	7.7674	128.053	6.6659	84.1176
								9.6255	96.0064	7.7721	130.132	6.6723	156.907
								9.6512	98.5165	7.8044	118.363	6.6731	187.134
								9.6623	120.812	7.8056	121.258	6.6994	192.515
								9.6863	100.079	7.8122	125.174	6.7085	198.809
								9.7199	88.8643	7.814	101.576	6.7112	118.749
								9.8416	107.061	7.8867	101.917	6.7255	221.2
								10.1122	114.097	7.9275	158.014	6.7273	251.088
								10.2211	126.469	7.9307	176.045	6.7292	212.916
								10.4731	121.772	7.9452	135.893	6.7309	195.841
								10.4888	107.749	7.9635	101.768	6.7643	287.691
								10.6722	99.6622	7.9858	121.749	6.7697	171.452
								10.7319	97.8014	7.9979	160.972	6.8808	153.204
								11.0731	124.126	7.9982	102.472	6.8882	166.435
										8.0003	128.443	6.9109	196.162
										8.0283	96.1394	6.9367	132.981
										8.0451	116.732	6.9369	140.654
										8.0518	105.832	7.0159	125.158
										8.0714	163.84	7.0567	192.147
										8.0775	87.4805	7.083	169.72
										8.0984	128.397	7.101	160.387
										8.1396	117.584	7.1097	159.413
										8.2016	136.802	7.1144	109.496
										8.2149	137.133	7.1398	120.213
										8.2242	133.189	7.1763	216.475
										8.227	153.427	7.1856	195.322
										8.228	110.274	7.1977	125.566
										8.2299	175.468	7.1983	211.195
										8.2483	126.668	7.2035	191.584
										8.2521	127.069	7.2239	218.456
										8.2767	114.441	7.2423	166.448
										8.3069	167.625	7.2895	165.58
										8.3121	117.118	7.294	204.22
										8.3879	132.482	7.3214	139.735
										8.3999	82.2004	7.347	180.47
										8.4867	181.052	7.3512	225.733
										8.5288	101.578	7.3801	221.733
										8.5595	106.558	7.3943	189.99
										8.5598	119.888	7.4116	153.079
										8.5811	97.206	7.4239	224.957
										8.6051	133.899	7.4298	148.255
										8.6127	146.172	7.4789	190.327
										8.621	161.45	7.5092	148.074
										8.6383	107.612	7.5221	181.301
										8.6769	103.034	7.5727	157.308
										8.7362	137.769	7.5772	215.046
										8.8663	129.621	7.6014	190.955
										8.8747	118.537	7.606	160.87
										8.892	157.746	7.6087	157.093
										8.911	164.109	7.6378	180.976
										8.9116	137.353	7.6546	235.945
										9.0585	123.1	7.66	204.085
										9.065	143.242	7.6795	206.058
										9.1606	161.082	7.6949	240.744
										9.1919	112.609	7.7466	180.747
										9.2349	128.549	7.7708	229.988
										9.2399	186.711	7.8432	93.5422
										9.3844	104.182	7.8644	164.937
										9.5272	121.496	7.8644	154.378
										9.8501	162.685	7.8677	88.4182
										9.9087	106.848	7.8708	169.214
												7.8723	151.259
												7.8947	169.395
												7.9023	242.578
												7.9512	122.926
												7.9608	236.872
												7.9614	154.016
												7.9675	164.418
												8.0003	154.947
												8.0115	252.505
												8.0416	176.33
												8.045	133.74
												8.0606	213.713
												8.0768	152.19
												8.1032	168.335
												8.1194	129.404
												8.173	136.884
												8.1942	138.108
												8.2369	178.591
												8.2377	155.807
												8.2386	141.562
												8.2786	114.397
												8.2848	129.304
												8.2874	167.007
												8.2942	131.341
												8.3555	162.303
												8.3595	103.803
												8.3649	144.999
												8.3684	203.143
												8.3736	200.048
												8.494	167.408
												8.5184	122.108
												8.6079	106.472
												8.6141	173.51
												8.6157	133.627
												8.6837	186.763
												8.7152	135.271
												8.7419	165.31
												8.7484	144.526
												8.7964	157.632
												8.8341	163.247
												8.8765	236.154
												8.8936	132.568
												9.0301	185.82
												9.1268	246.61
												9.1419	196.506
												9.1872	129.239
												9.2158	170.951
												9.407	254.149
												9.4232	169.499
												9.4495	132.856
												9.4654	171.354
												9.5341	162.201

## Sheet: Figure 3
Fig. 3b
	P14			P19			P90
Time (h)	Mean	SEM	n	Mean	SEM	n	Mean	SEM	n
-0.25	100	1.8495	41	100	4.7506	47	100	2.7557	43
0.25	113.022	1.629	41	144.226	3.0017	47	164.266	3.393	43
0.5	108.575	3.5385	41	138.791	4.3199	47	157.387	4.4197	43
1	116.681	3.7235	41	139.649	5.7591	47	155.738	4.2663	43
Fig. 3c
	P14			P19			P90
Time (h)	Mean	SEM	n	Mean	SEM	n	Mean	SEM	n
-0.25	100	2.0498	51	100	4.7496	44	100	2.3299	46
0.25	109.518	9.8695	51	105.095	3.0799	44	108.341	8.9994	46
0.5	102.191	6.4003	51	101.719	5.3103	44	104.963	6.981	46
1	107.464	5.2901	51	100.875	4.6307	44	98.1636	6.5195	46
Fig. 3d							Fig. 3f
P14		P19		P90			< 5 µm			5–10 µm
Initial Diameter (mm)	Vasodilation (%)	Initial Diameter (mm)	Vasodilation (%)	Initial Diameter (mm)	Vasodilation (%)		P14	P19	P90	P14	P19	P90
33.8149	111.708	10.3781	170.242	39.1166	142.978		76.0762	96.8671	151.946	114.691	126.112	107.697
32.5241	119.596	43.8295	120.29	38.4476	157.34		82.9593	103.43	89.7159	108.985	195.686	106.38
31.9434	114.557	35.3784	140.28	45.2441	160.749		101.581	98.7376	136.604	81.0811	163.068	209.126
27.787	115.971	33.148	133	40.8238	172.856		141.853	110.642	77.0006	82.1489	110.241	282.705
24.4612	105.721	11.3891	140.28	25.2754	164.15		92.2353	111.528	100.502	122.866	152.436	239.819
22.3736	120.991	11.5739	148.003	23.0088	167.763		117.012	102.739	129.858	98.8189	129.066	180.702
20.9453	107.676	23.3791	135.816	17.5029	202.891		117.301	111.679	114.623	96.0776	119.985	185.962
22.03	123.838	15.2945	139.47	18.4487	153.175		105.997	80.9877	80.6416	100.838	139.79	135.212
16.1761	129.237	17.4792	156.379	14.2023	170.637		107.802	99.1656	100.845	108.418	166.418	152.679
10.0435	108.943	9.89285	183.389	17.3574	182.347		94.0709	90.3551	95.3136	128.134	131.717	207.38
41.8363	106.613	33.2337	144.189	12.3546	189.618		97.3802	134.875	123.539	93.733	132.152	223.215
39.4302	93.3931	31.4389	125.294	9.93469	188.767		107.763	112.383	133.595	103.183	134.049	186.885
15.072	110.776	36.3809	143.198	40.7951	115.389		114.132	109.001	92.4875	94.8092	131.301	156.65
11.2303	108.769	38.2176	130.379	43.8067	119.396		101.396	101.109	85.952	136.032	123.923	182.406
17.0572	105.577	40.1803	126.257	34.4028	136.635		115.533	99.6868	102.833	103.973	160.851	187.922
41.1138	101.369	40.7993	110.74	27.217	153.723		104.862	125.448	113.253	114.255	152.086	200.808
43.4827	110.739	22.1535	153.457	36.2789	142.911		139.247	87.1358	95.8202	76.2	167.43	167.675
37.2386	123.61	23.4718	157.384	30.6586	156.779		124.777	104.989	113.634	98.7655	114.284	113.424
27.3192	113.604	25.5538	148.39	32.8131	156.591		97.6322	126.013	71.4473	109.521	200.611	115.31
20.5768	114.663	19.4898	145.029	34.9406	150.234		96.1238	100.045	90.8899	96.8286	129.102	238.283
24.3611	106.728	13.9378	153.253	32.4894	151.75		77.9826	117.492	107.296	100.608	144.013	213.854
24.8424	126.274	26.2357	138.38	27.9863	149.635		121.909	93.0751	119.228	99.4729	160.146	155.787
19.5483	110.548	30.0389	129.47	17.5644	216.658		91.3285	102.907	126.096	103.424	92.2217	164.899
25.2047	124.232	42.0482	143.73	15.537	157.879		98.6279	111.87	96.8131	143.459	116.545	108.951
13.3113	134.153	10.5908	153.236	18.5682	169.372		87.9371	100.485	108.587	100.081	180.481	233.099
10.014	109.989	41.0775	120.392	22.6245	167.391		99.645	124.42	101.734	86.4596	129.841	286.196
32.18	107.057	44.1947	105.441	15.5472	188.417		77.5872	90.9691	119.128	99.6793	170.19	116.279
25.9857	100.399	40.9795	111.071	11.7237	211.001		101.155	124.16	99.9801	145.027	185.03	165.431
16.7582	114.302	10.5427	189.855	32.2302	146.788		88.9187	82.9317	96.1058	99.8889	144.181	156.851
13.5379	109.172	9.33484	150.89	45.2342	163.555		109.85	112.524	133.958	95.5348	221.814	198.107
20.6094	95.8656	37.7459	129.631	24.2105	178.565		93.2271	119.852	107.069	98.9684	193.598	222.486
26.8177	101.781	13.6764	170.426	30.6463	169.636		99.0252	107.014	100.591	111.318	109.615	181.883
44.1099	109.727	27.3494	110.193	35.0768	136.423		78.728	83.8819	103.841	121.772	162.814	160.524
40.3133	129.684	14.072	197.67	26.323	162.515		102.054	117.621	115.014	127.852	133.164	202.111
28.4173	108.578	33.505	143.101	42.7735	145.73		92.1126	127.315	101.797	90.0833	202.495	181.375
27.0582	112.219	43.536	132.811	39.5288	165.457		97.0811	116.494	109.399	90.2254	128.881	130.697
23.2911	97.5406	24.059	134.206	31.5049	153.318		108.307	102.113	170.602	94.0312	177.103	219.913
19.9846	124.1	35.1714	153.701	35.3362	134.594		125.264	120.598	88.0909	103.585	157.266	255.549
13.3179	105.016	42.8554	122.601	12.4193	188.377		118.828	118.215	112.508	113.365	176.433	141.466
24.8	117.292	44.5046	137.91	19.6174	161.971		76.2167	92.8612	91.678	117.676	196.946	125.535
20.3929	141.39	27.5367	165.783	13.6917	180.453		84.8827	81.1854	79.6153	134.274	169.51	173.263
		13.6019	135.911	15.7686	179.644		112.033	119.764	119.754	92.4079	149.897	193.044
		16.9828	174.322	16.0184	199.134		96.7579	107.791	101.757	115.285	195.986	204.777
		24.3109	171.687				101.138	102.08	119.745	102.962	164.512	209.948
		13.4123	146.352				110.675	105.511	101.701	100.631	211.744	132.276
		13.8896	163.196				102.701	88.1332	120.268	63.1579	116.408	281.447
		29.4776	142.564				75.3627	102.675	89.8432	109.055	166.192	122.099
							102.922	112.004	110.483	87.0416	180.002	296.428
							96.2003	120.103	157.785	88.1236	95.7773	205.506
							84.2723	107.764	119.325	101.957	96.7472	203.253
							104.7	116.973	80.9999	93.0607	140.315	147.666
							94.1788	122.168	132.269	149.389	180.231	215.913
							81.7246	120.651	127.44	97.3558	187.089	184.457
							80.1478	76.5961	116.441	135.133	140.403	221.853
							87.6671	111.718	94.5211	123.137	158.858	166.284
							98.1813	100.077	108.975	140.308	151.564	154.282
							102.45	88.9161	101.46	102.356	158.947	159.612
							102.102	95.6978	115.863	99.7691	171.316	206.072
							115.979	86.0453	110.733	101.952	197.589	272.938
							94.9686	97.8802	99.3357	113.153	170.056	149.032
							103.741	86.5339	92.6365	103.423	139.438	133.939
							125.676	104.545	162.494	112.644	158.381	189.003
							118.299	91.2601	113.643	123.565	169.948	179.635
							109.176	97.3982	112.128	137.147	139.666	228.057
							130.915	100.024	134.655	126.359	109.733	143.278
							95.9002	97.8936	111.115	119.507	138.57	152.414
							99.7177	101.861	111.419	73.9633	171.328	186.402
							80.1526	108.698	129.176	95.5731	189.644	192.565
							116.599	107.859	102.589	102.814	159.684	297.472
							102.031	101.549	99.3379	94.3021	114.245	173.517
							133.384	105.854	130.56	141.752	138.577	208.858
							111.528	99.944	114.154	87.2868	188.856	154.072
							117.619	129.5	143.604	80.4812	110.989	170.995
							117.437	105.608	93.0752	93.4618	167.429	219.099
							106.85	92.0072	126.87	117.209	112.137	265.841
							117.506	106.334	112.073	109.651	156.42	235.841
							113.946	94.029	99.1671	114.021	131.198	119.569
							89.3452	92.7803	108.915	102.721	198.569	140.122
							109.834	95.0813	117.26	102.745	92.1235	168.132
							128.267	103.177	91.7035	92.5692	143.23	195.887
							76.7922	162.625	89.3639		147.754	142.228
							103.299	120.765	103.903		168.141	267.22
							115.442	111.029	119.57		159.21	121.621
							104.97	104.176	122.181		139.998	202.889
							116.154	86.0977	122.134		172.179	163.311
							98.5348	85.7245	123.28		130.192	152.394
							97.3859	109.458	110.489		200.729	101.732
							102.285	104.125	121.965		158.271	168.719
							99.7344	99.7366	108.506		158.289	180.943
							105.196	126.352	105.415		128.955	298.926
							85.1702	104.664	110.622		178.677	289.121
							113.038	101.744			154.459	208.024
							101.079	106.312			142.42	182.007
							85.8709	93.0763			95.1912	115.281
							133.56	127.976			249.279	232.963
								113.818			132.948	258.645
								137.841			119.815	184.517
											157.375	210.867
											109.309	184.605
											185.977	244.713
											189.627	128.179
											207.165	136.637
											127.944	125.281
											129.753	184.374
											156.113	193.816
											169.974	157.39
											137.152	224.656
											174.579	158.754
											229.64	215.887
											152.593	231.115
											141.744	232.09
											173.839	243.661
											178.618	180.087
											142.014	105.291
											171.291	282.616
											256.321	184.667
											141.647
											157.929
											194.309

## Sheet: Figure 4
Fig. 4b				Fig. 4c
P14	P18	P60		P14	P18	P60		P14	P18	P60
0.142132	0.14179	0.163934		144.412	126.531	174.64		147.041	96.9105	149.132
0.13678	0.147348	0.114745		126.821	145.922	163.849		107.225	104.676	113.262
0.109454	0.113533	0.157418		135.453	128.191	151.912		155.853	115.102	41.1857
0.123305	0.172786	0.110742		107.937	113.631	143.565		116.984	154.084	64.4338
0.126247	0.121065	0.11566		125.482	97.6645	99.1088		151.577	147.82	104.135
0.126203	0.153846	0.140095		135.181	103.922	87.262		105.717	105.693	89.6282
0.113809	0.194033	0.177896		121.512	127.672	69.414		156.641	127.568	89.5998
0.142886	0.150335	0.162187		94.7579	109.933	75.2501		155.55	128.488	148.283
0.226672	0.132023	0.192493		112.069	102.041	67.0966		148.614	115.72	115.193
0.150489	0.198378	0.181671		90.4093	103.136	82.3189		145.515	106.361	117.751
0.120316	0.170254	0.146294		96.2599	56.5562	85.658		147.314	75.5096	95.5044
0.144383	0.136962	0.201788		79.851	65.825	95.5878		77.8908	89.2445	96.0274
0.148561	0.227607	0.0898138		85.6337	65.9502	95.2262		131.445	96.391	100.005
0.136324	0.135813	0.13309		99.5165	95.3436	79.7734		93.6611	66.441	74.9699
0.187097	0.207692	0.121413		106.391	68.3526	79.0332		75.8587	66.3765	128.418
0.0991035	0.276586	0.177486		112.797	53.2977	65.5047		64.0325	57.6506	132.807
0.155823	0.168512	0.145954		93.9474	54.2383	106.338		98.1621	159.983	120.735
0.175989	0.169229	0.192613		68.3536	47.1943	88.1647		58.13		79.4839
0.149889	0.199795	0.236793		39.4741	39.5998	98.9244		48.6169		81.3443
0.165096	0.0988569	0.125645		44.4973	61.5503	91.3727		50.6588		58.1022
0.08008	0.0647139	0.266892		64.0366	68.1866			48.1855
0.101189	0.231062	0.118631		65.825	57.6977			68.6409
0.142391		0.134873		47.6155				62.4217
0.0939873		0.134251		47.3365				58.9627
0.108941		0.199063		65.529
0.17326		0.1493		53.6894
0.0939985				90.0963
0.186392				101.776
0.0960394				70.3847
0.105222				82.7751
0.220775				115.632
0.187052				124.61
Fig. 4e					Fig. 4f
P13	P16	P19	P60		P13	P16	P19	P60
180.126	206.102	462.314	547.948		5046.93	5414.7	5118.5	5118.45
249.9	539.599	492.524	735.684		4913.66	4973.95	5177.29	5218.01
191.039	475.501	608.812	639.575		4933.4	4815.48	5179.12	4899.41
363.448	533.216	392.255	520.935		5412.17	5652.5	5334.05	4750.06
244.644	432.814	453.888	463.391		5530.63	4775.86	5138.1	5621.24
251.069	351.936	718.263	636.221		5288.78	5271.09	4951.89	5183.16
263.098	463.104	611.009	462.102		5160.45	5295.85	4873.56	4939.23
462.399	369.676	424.665	720.286		4711.29	5058.14	4991.13	5287.71
318.088	342.531	485.626	641.562		4963.02	4840.24	4795.17	5437.05
263.672	421.948	627.207	662.016		5441.79	5152.23	5358.55	5148.32
313.293	405.676	488.149	545.179		4874.17	5261.18	4829.47	5133.38
283.949	338.629	559.172	519.042		5431.92	5533.56	4853.96	5028.84
Fig. 4i
	P13			P16			P19			P60
Depth (µm)	Mean	95% CI	n	Mean	95% CI	n	Mean	95% CI	n	Mean	95% CI	n
10	0.45224	0.0228253	3	0.56504	0.0200464	3	0.49541	0.0432422	3	0.61625	0.0559898	3
30	0.6364	0.0725093	3	0.74087	0.0335063	3	0.77085	0.0290841	3	0.75519	0.0239721	3
50	0.87771	0.0304149	3	0.71781	0.0760297	3	0.81121	0.0503155	3	0.91702	0.046797	3
70	0.81812	0.0409429	3	0.76674	0.0539672	3	0.80932	0.0459229	3	0.90087	0.0463646	3
90	0.81876	0.032907	3	0.87366	0.0406699	3	0.89081	0.0486929	3	0.78292	0.0627028	3
110	0.76608	0.047782	3	0.86109	0.0296164	3	0.82575	0.0327977	3	0.85053	0.0452884	3
130	0.73556	0.0412362	3	0.72575	0.0531601	3	0.847	0.0496417	3	0.83669	0.081194	3
150	0.75735	0.0426508	3	0.74742	0.0741722	3	0.76056	0.0354208	3	0.78542	0.0453836	3
170	0.70725	0.0637785	3	0.68212	0.0401173	3	0.71959	0.026286	3	0.84229	0.0436095	3
190	0.66962	0.0254969	3	0.71677	0.042436	3	0.75572	0.0775493	3	0.795356	0.0458291	3
210	0.62413	0.0366058	3	0.67786	0.0326018	3	0.724	0.0428666	3	0.79938	0.0258507	3
230	0.67899	0.0354651	3	0.74492	0.0159589	3	0.755109	0.0631604	3	0.78688	0.0181678	3
250	0.62366	0.0330111	3	0.6967	0.038507	3	0.64161	0.0440996	3	0.81444	0.0489928	3
270	0.65217	0.0426287	3	0.69791	0.038867	3	0.71572	0.0502679	3	0.75652	0.0297281	3
290	0.64029	0.0584294	3	0.61401	0.0235677	3	0.5882	0.0406686	3	0.77986	0.0490481	3
310	0.65603	0.0370741	3	0.60153	0.0284255	3	0.61658	0.0400637	3	0.69376	0.0369061	3
330	0.6531	0.0229948	3	0.71226	0.0133767	3	0.61102	0.0325386	3	0.74634	0.0279494	3
350	0.64356	0.0229637	3	0.61844	0.0286158	3	0.68396	0.0446143	3	0.76912	0.0249227	3
370	0.63987	0.0356516	3	0.56237	0.0551094	3	0.67701	0.0403022	3	0.67073	0.0370577	3
390	0.63302	0.0214038	3	0.5325	0.0329229	3	0.61812	0.0306261	3	0.68049	0.0293523	3

## Sheet: Figure 5
Fig. 5b						Fig. 5d				Fig. 5e
BL	Sevo (15min)	Sevo (60min)	Sevo (120min)			BL	10 min			BL (0min)	5 min	10 min	15 min	20 min	25 min	30 min	35 min	40 min	45 min	50 min	55 min
107.41	52.9915	60.9078	145.029			0	5.826			100	109.049	102.576	99.8018	100.594	120.277	120.41	127.675	114.663	99.2074	115.852	117.371
112.509	54.3295	34.0873	57.5551			0	12.372			100	86.6128	80.3808	99.8846	96.8263	120.773	122.389	134.045	107.848	99.0767	126.197	126.255
60.4636	46.1749	43.2913	122.464			0	7.387			100	79.4967	85.2749	112.861	96.1789	98.3225	117.707	120.596	104.66	93.2898	112.209	123.206
66.1791	31.9094	46.6569	159.604			0	15.389			100	91.1824	93.3868	94.9399	101.102	96.493	115.932	122.445	87.1242	88.4269	114.579	124.549
76.3009	26.8949	45.321	101.689			0	17.275			100	99.9686	103.857	94.6692	96.5193	119.41	131.609	131.985	107.306	93.2894	114.958	124.647
53.4476	43.9133	33.1099	140.446			0	10.487			100	89.6941	93.2846	110.572	108.311	121.609	118.949	125.133	110.505	85.4388	115.492	122.606
88.5069	62.2023	59.0067	127.354			0	2.382			100	90.6837	83.3208	100.601	97.5207	134.26	145.229	158.002	112.096	114.05	136.063	148.535
82.8546	42.102	73.6894	86.2182			0	-5.127			100	86.0999	85.3576	101.35	101.215	123.887	142.915	155.263	118.421	104.116	140.283	158.367
129.143	130.55	46.3406	90.7263			0	-2.218			100	91.507	90.6769	100.383	103.384	131.226	141.699	157.407	117.88	101.341	134.61	158.94
144.49	161.146	49.4582	204.693			0	-1.38			100	106.425	106.898	106.74	97.9528	142.614	143.874	144.787	112.661	100.378	139.307	151.15
129.161	104.893	95.0779	38.3511			0	1.356			100	105.305	103.938	102.673	97.4087	154.173	155.764	161.232	118.037	109.814	148.725	154.397
79.8041	30.2648	58.063	84.5253			0	5.389			100	105.845	100.066	102.867	100.265	129.907	139.016	135.818	114.116	103.749	118.24	119.916
129.317	167.453	51.4406	151.002			0	7.24			100	96.7102	89.4096	96.0033	100.946	136.187	142.046	144.029	100	96.3046	116.269	129.338
92.185	35.9099	40.7326	101.224			0	20.264			100	99.0021	94.1554	100.428	101.212	126.016	141.411	141.768	116.607	110.192	132.288	149.18
76.567	32.7328	57.686	53.0509			0	15.734			100	94.3227	91.4675	103.088	99.5352	144.622	141.799	147.311	120.717	102.922	117.895	131.773
88.7614	64.4257	65.859	89.6978			0	12.482			100	89.441	89.4649	100.239	97.6111	148.638	163.354	163.258	121.142	111.634	129.384	130.626
91.4198	49.3866	44.8953	50.4327			0	11.03			100	95.3078	89.195	112.355	108.265	140.895	167.542	169.264	130.65	134.567	143.177	164.313
105.102	59.4079	32.6716	63.456			0	9.44			100	94.684	88.5726	102.177	105.525	114.106	135.203	136.04	112.976	94.6006	124.571	120.134
91.9051	48.4547	60.486	37.5935			0	9.263			100	90.411	89.8239	101.8	99.2955	143.914	153.464	157.847	129.98	111.781	132.955	139.804
119.019	28.6304	57.4788	83.8365			0	10.005			100	90.3643	89.4309	102.409	102.048	136.676	140.952	147.516	109.937	104.065	119.362	126.95
103.532	67.4398	43.1496	102.374			0	8.482			100	89.3592	81.5256	96.4539	98.4615	151.497	156.771	161.538	115.372	105.174	139.154	127.341
91.3436	44.7051	52.0354	100.961			0	8.339			100	81.1063	94.4218	103.353	107.307	127.549	158.846	159.172	125.976	123.773	130.914	150.801
75.5463	55.322	32.0231	148.604			0	12.433			100	102.363	94.9459	106.799	102.137	113.503	141.006	160.112	112.978	99.2416	138.467	125.53
101.036	55.8079	45.2658	65.8515							100	101.557	92.0787	111.716	102.508	148.747	148.499	171.702	122.772	115.759	149.526	154.717
102.148	40.6468	39.4401	71.6028							100	100.038	107.97	113.641	105.758	151.819	140.931	149.494	114.916	125.74	142.423	129.212
137.441	42.3658	58.1794	66.3821
82.7344	31.6906	40.1152	149.787
58.2088	36.5176	60.8737	133.989			Fig. 5g						Fig. 5k
78.8878	48.7612	25.5393	86.6087			ML (µm)	Repeat 1	Repeat 3	Repeat 3			EGFP+ cells	EGFP+α-SMA+ cells
62.7785	42.4974	38.0712	54.0594			50	0.192682	0	0			1272.27	285.675
85.9383	28.2257	41.1464	98.3292			150	0.578058	0.193019	0.392119			769.686	395.557
46.2448	52.6322	31.8011	79.9631			250	2.31242	1.54425	1.17647			650.838	277.677
71.7198	25.6927	25.7456	60.2818			350	2.11939	2.50938	1.56848			687.353	424.375
71.6161	41.9177	23.9302	170.381			450	4.62481	3.668	1.96084			1012.24	350.846
80.865	40.1878	39.9498	108.256			550	4.04605	5.01905	3.33386			674.636	239.529
121.202	54.2255	50.1727	86.0852			650	3.66044	4.24662	5.09834			623.75	346.688
60.5958	36.67	48.9237	88.2116			750	2.50462	4.82651	6.27375			965.111	134.405
92.061	36.9875	42.1503	155.982			850	5.78008	4.05345	5.49075			779.55	132.208
114.197	63.8315	33.6178	78.7552			950	4.81732	6.36992	6.86268			668.472	187.324
96.4023	91.5096	47.2062	67.1242			1050	7.32265	7.72281	8.2345			936.243	189.569
102.594	31.4799	50.3092	90.5921			1150	8.66949	9.45907	10.0009			861.795	303.11
82.3925	39.3983	44.2488	87.6644			1250	7.70736	8.30119	9.80484			644.6	253.375
76.3297	39.7301	24.059	114.29			1350	8.67059	9.07365	10.7854			578.571	343.03
85.8091	34.367	66.2162	105.328			1450	7.70836	7.9147	6.86355			613.188	171.615
112.052	44.3379	54.9957	133.564			1550	6.93682	7.72188	7.44995			656.913	93.526
110.357	54.171	51.5195	116.112			1650	5.39429	5.98473	5.29389			779.544	94.114
104.006	56.5294	53.8492	99.1191			1750	5.39495	3.47538	4.11831			617.222	30.739
93.3551	94.1738	42.1453	116.946			1850	4.62401	4.82641	2.15701			791.019	53.94
64.748	43.2865	28.276	82.1875			1950	2.88979	1.93053	1.56883			942.364	41.978
144.371	27.7239	41.7518	92.7705			2050	3.66092	1.15819	0.588277			928.5	29.01
170.103	35.7975	38.8364	73.5214			2150	0.385389	0	0.784191			855.231	79.099
66.1525	31.6124	47.3385	161.432			2250	0	0	0.196089			568.452	50.969
59.0251	30.0712	42.3011	165.853									446.906	113.126
73.7978	48.483	31.71	48.5454									612.804	120.054
57.4839	26.8581	35.7959	147.803									433.643	140.502
53.3282	49.4476	31.0499	62.255									828.3	102.64
56.5365	31.6049	39.6306	45.5548									494.784	135.253
66.5416	55.7652	67.6213	56.8534									296.654
78.2317	58.4323	50.865	51.9977									470.645
83.1845	56.003	59.6957	117.098									493.2
71.4347	22.2888	21.5302	114.838									430.946
49.8984	38.7565	58.5825	46.4292									525.676
67.3743	28.9062	52.1684	88.6373									615.182
96.4771	66.249	31.6622	63.1899									860.824
62.7285	26.8829	37.1944	150.745									401.703
83.9713	72.5544	41.1621	101.378									611.788
57.0366	37.4713	34.6435	49.0069									533.812
61.1673	29.3519	46.2706	90.1401									610.3
99.1762	40.2106	27.0933	53.9243									855.253
63.9069	59.7178	47.2286	96.2446									682.206
58.5149	41.1632	28.3629	131.23									785.386
222.57	75.2709	48.5806	44.1399									541.568
108.817	101.442	31.0395	77.8233									1180.25
83.7546	42.9677	17.4752	76.1882									301.269
285.318	81.5405	22.4437	75.7544									431.731
347.247	35.3761	14.4043	42.6095									491.294
176.043	41.5098	34.6166	52.6589									523.861
194.31	98.9556	67.7225	76.5457									626.717
137.131	77.787	31.3549	33.9469									644.514
190.819	48.0419	39.3151	71.6319									719.019
350.803	33.178	98.7474	35.828									1028.09
145.204	50.0951	26.1558	58.1592									599.119
164.702	52.9222	40.382	69.8362									349.765
91.7116	54.405	24.6426	76.7822									545.083
140.696	64.9957	40.2996	143.883									388.92
127.938	48.7533	52.8516	41.4674									439.349
85.0357	50.2812	36.0917	53.396									425.904
118.878	59.6814	17.9439	56.4002									488.899
83.1477	55.5034	48.7853	21.3764									480.273
87.6653	22.4812	50.6903	100.229									368.984
61.2389	33.0166	58.7351	58.0011									434.451
107.669	62.1503	40.372	88.7225									377.029
56.8844	35.1571	75.2355	111.165									517.568
95.6685	47.7308	57.8706	134.271									800.667
123.537	49.1635	30.1889	130.481									567.621
90.6401	36.7098	55.074	97.7569
80.5717	42.1664	73.6295	84.0561
90.0627	50.2554	24.3916	83.8982
165.851	77.2054	27.5892	75.1737
111.477	25.3443	52.259	54.2239
59.442	50.7827	37.4763	98.1599
111.009	18.7432	49.2197	52.4061
73.8491	28.5848	43.9378	111.665
96.7409	67.3711	37.0766	58.8469
158.034	41.665	56.619	62.0458
132.728	102.604	61.392	106.841
225.742	44.9101	43.27	92.7043
80.1455	27.0661	54.4768	99.4977
188.985	34.6274	25.7332	68.1602
90.6593	46.4862	20.6812	51.3109
76.2285	71.5926	69.4444	35.6552
104.895	53.1667	51.5025	43.5477
57.4538	69.3078	56.0558	93.3426
125.499	83.5603	49.3163	51.4784
114.64	62.6117	24.4002	53.2269
94.1121	47.9874	31.116	49.3563
192.469	23.3549	50.3215	56.6295
133.51	35.4332	43.0001	48.903
163.2	54.9761	39.8586	91.9653
63.8932	38.0245	55.7329	82.8658
70.8974	60.3454	42.9522	78.3424
60.2935	39.4613	36.676	75.6389
161.074	38.7235	32.2602	82.5472
144.646	61.7235	48.2875	68.9766
114.984	48.0001	45.3033	114.128
258.012	67.6142	66.1357	31.837
76.3692	47.118	55.9795	81.2356
94.5818	29.4104	48.6365	98.5803
152.283	53.5713	53.7781	67.4165
81.2378	55.3168	32.1239	56.8561
137.374	109.952	56.4807	67.3315
141.824	84.3944	31.2954	52.6724
106.628	30.8144	43.0373	85.6462
97.8754	33.3226	51.5713	122.133
56.4505	39.0591	92.1153	30.3198
93.2786	55.7902	50.9673	41.8758
122.506	71.9554	59.3953	46.4382
90.9505	61.8808	33.217	63.3519
78.1309	62.1697	38.5042	70.1608
39.9005	28.8909	29.3365	47.3085
109.185	25.4934	50.6475	48.8618
72.924	67.8095	29.0617	52.8485
64.3017	50.9171	102.84	48.1971
110.542	34.0916	60.131	47.9799
65.7478	41.6599	29.3353	67.756
39.0188	42.6513	53.6102	87.2438
72.0795	39.7191	56.0118	76.0631
62.2888	71.0116	34.1648	69.5827
112.517	51.9325	43.6066	93.1582
41.8454	24.2127	54.0964	78.3953
64.4315	27.7933	46.8723	73.8827
66.9079	36.5805	30.6011	83.3045
83.3721	54.5731	49.2711	115.056
69.7772	40.9422	52.6803	60.1389
100.47	47.6815	32.3624	171.18
110.281	46.2472	43.6609	47.2709
53.4628	91.2336	25.095	110.875
33.8629	48.0517	40.709	194.46
82.3809	30.7323	33.6319	114.149
88.4464	28.856	33.0853	205.875
52.6633	56.1842	53.5079	125.741
74.1166	54.2849	41.9543	113.946
90.1085	123.631	52.476	206.903
224.203	135.79	70.3388	157.331
120.057	94.8709	83.9908	135.484
101.311	47.1646	67.1333	127.251
151.094	201.01	32.1294	120.684
60.0142	57.7319	58.2112	184.632
112.085	31.8364	84.5965	117.593
75.5576	47.1381	78.3786	71.3578
110.585	35.2158	69.0798	76.8284
115.816	55.2748	51.7938	95.541
106.799	36.9772	29.8	57.1556
85.9494	27.5748	33.8647	48.1066
67.4203	26.6687	29.1628	69.5209
63.165	28.0325	55.1526	67.9715
81.7142	65.8355	77.6958	66.5018
90.5504	36.6132	69.9997	57.7366
118.31	39.4906	63.6006	80.6056
113.306	58.6204	56.9225	98.0892
54.0843	62.301	53.6613	82.5652
62.8805	51.1094	32.379	177.091
60.0657	38.0707	49.2363	73.3488
108.438	37.6116	45.9907	74.1062
104.805	29.5437	36.1485	115.61
82.0669	24.3632	43.1452	69.7078
67.2244	38.1236	38.516	85.6256
43.1137	30.8849	41.6277	92.1091
92.5474	54.7821	54.733	88.4474
75.6061	72.2966	34.1057	128.943
114.291	49.1343	52.2786	50.1533
96.3344	22.5158	52.9376	156.602
117.156	113.892	38.7034	45.1238
121.135	59.9747	57.0445	48.1964
69.0569	22.8645	32.6589	136.956
102.716	58.1809	25.6112	60.8691
56.6367	43.6317	50.7274	48.1403
66.1138	48.2898	44.798	113.532
106.652	39.7841	63.7976	142.093
141.771	78.9488	30.3842	98.3283
80.2883	30.422	33.597	83.9304
76.4744	57.4499	59.8203	97.0966
78.2185	51.5464	23.0095	107.865
73.0955	25.6474	21.1818	96.1001
124.787	30.6154	41.6302	72.864
65.2834	21.8464	41.905	108.893
50.5603	35.3875	17.2652	173.347
62.5609	20.8029	27.1347	79.0873
84.4609	20.4324	36.1399	119.977
100.734	57.5004	44.4248	46.3808
39.9536	32.3723	46.9967	56.2968
38.365	27.0729	65.9021	122.095
105.136	60.2895	85.4879	93.6339
115.646	47.8933	55.8787	117.676
97.5297	32.6745	36.1204	186.643
79.8569	38.9684	67.2985	86.8115
54.4715	34.0024	63.6663	106.645
83.3604	55.5839	51.5234	47.4848
127.854	23.6342	40.9887	98.606
157.606	47.584	46.921	82.0814
61.9735	44.5898	36.1549	74.1532
72.5456	35.9557	34.3733	61.228
84.7742	49.9017	42.8814	50.1503
102.506	48.2992	39.2431	49.3118
93.2235	44.2307	31.7344	69.3775

## Sheet: Figure 6
Fig. 6b									Fig. 6c
ML (µm)	Repeat 1	Repeat 3	Repeat 3	Repeat 4	Repeat 5	Repeat 6			EGFP- region	EGFP+ cells	EGFP- region	EGFP+ debris or cells
50	0.204643	0.187239	0.271052	0.188008	0.148443	0.369102			1339.32	1311.37	1257.71	4280.45
150	0.961388	0.178375	0.372931	0.569118	1.05652	1.28255			249.571	793.552	710.2	4885.91
250	0.397785	0.976728	1.10205	0.874699	1.7479	0.734607			274.723	832.014	786.351	2965.28
350	3.59614	2.37035	1.18375	3.1973	1.11854	0.729663			1439.49	699.825	464.307	3997.89
450	0.995715	1.77311	1.3375	1.40622	1.40249	1.3907			422.287	1340.32	242.623	2785.82
550	1.41947	1.5798	2.83496	4.44412	1.50181	2.7191			203.376	633.98	231.148	3645.71
650	3.32346	4.50876	4.91311	2.75598	3.17737	5.42083			485.402	707.202	799.303	2362.71
750	2.15872	5.06086	7.34234	3.64673	6.04573	3.80198			399.982	1278.27	268.577	3830.53
850	4.46007	5.35284	6.46301	4.0711	6.7498	9.00909			228.906	1429.78	249.645	3965.64
950	4.50823	5.49104	2.88074	8.18164	7.27708	8.14514			622.17	217.232	654.061	3451.53
1050	10.0535	9.12246	11.4894	6.49581	6.53257	6.48015			315.365	444.025	212.43	3611.99
1150	14.8443	4.94716	6.65184	9.50404	5.17761	7.54683			273.088	697.33	217.831	3599.23
1250	8.40267	6.86658	11.1533	13.5699	9.45056	7.28877			433.061	872.776	270.308	4926.22
1350	8.68121	13.0736	10.9599	5.20158	9.8282	7.07594			226.666	524.322	292.204	3372.11
1450	5.84208	8.51219	9.2512	7.73166	8.20283	6.79697			662.894	715.489	264.928	4724.69
1550	6.09682	11.6963	7.64024	7.8583	7.78018	6.76512			274.971	352.652	212.732	3893.65
1650	8.49588	6.25089	3.76707	6.79813	2.73471	5.62835			1100.27	790.145	451.272	3064.76
1750	3.82248	4.28295	4.77888	3.50994	6.71284	7.63078			199.21	677.234	258.231	2808.31
1850	3.32161	2.82	2.284	4.49765	3.92406	1.94178			323.614	787.352	1014.63	2616.53
1950	3.4098	1.42663	2.07411	2.46997	4.3029	5.20916			327.236	348.043	193.792	3043.39
2050	4.05258	1.06595	0.250289	2.26492	0.903009	3.03394			324.02	582.75	255.419	2677.42
2150	0.362247	2.21503	0.75577	0.23842	3.83991	0.769589			212.953	499.027	570.632	3504.3
2250	0.589138	0.241116	0.242614	0.524743	0.384927	0.229863			184.931	492.463	404.816	3495.46
									295.678	449.909	879.724	2362.29
									252.199	453.779	335.469	2657.66
									400.279	504.793	281.713	1969.13
Fig. 6f									395.788	654.949	57.0409	3463.38
Ctrl (EGFP)	Ablation (DTR-EGFP)								293.35	267.014	211.784	2726.81
623.302	139.615								1951.45	759.768	165.526	2137.19
587.692	87.5169								216.845	642.056	276.316	2510.61
576.252	79.5289								346.846	549.502	334.705	1752.13
645.245	128.398								293.472	474.075	412.964	2619.55
498.432	100.052								280.096	671.957	1673.88	2380.79
532.892	60.3191								208.119	471.52	221.349	2518.62
650.658	73.5183								260.274	350.265	1132.47	2910.83
449.983	93.4237								449.832	462.151	508.738	2425.3
590.479	60.3048								475.233	455.219	273.436	2067.74
									238.185	502.515	247.34	2174.81
									235.875	346.454	586.071	269.01
Fig. 6h									578.986	512.12	1223.93	298.352
	Control			Ablation					638.426	455.205	1437.97	231.514
Time (min)	Mean	SEM	n	Mean	SEM	n			294.745	451.958	295.706	325.452
0	0	0	64	0	0	58			473.504	592.223	450.362	2251.47
5	32.15	2.74	64	1.917	2.9	58			730.875	581.256	205.782	467.571
10	51.74	3.11	64	2.172	3.17	58			365.551	406.703	365.77	2382.16
15	67.5	2.53	64	2.705	3.39	58			1591.6	556.382	818.017	1792.51
20	73.58	3.15	64	2.148	3.63	58			311.038	775.455	346.211	651.34
30	77.39	3.38	64	1.961	3.81	58			267.466	648.026	305.851	313.345
									256.444	358.148	238.527	1765.32
									253.648	536.998	626.755	2337.86
Fig. 6i									333.458	423.849	476.725	2189.86
Bin Center	Control	Ablation							404.994	343.677	335.31	1977.55
0	0	0							442.541	331.015	294.398	2191.25
2.5	0	0							391.348	588.763	336.582	2547.88
5	0	0							490.754	579.176	440.236	1800.5
7.5	0	0							506.543	462.94	622.04	1613.52
10	1.72414	3.84615							375.04	337.258	286.001	1801.18
12.5	6.89655	9.61538							1185.75	408.696	1643.57	1789.44
15	13.7931	9.61538							606.337	427.236	492.684	1977.19
17.5	20.6897	17.3077							501.738	258.227	238.62	1693.4
20	15.5172	15.3846							169.2	277.739	455.913	2186.84
22.5	5.17241	5.76923							744.892	299.844	342.876	1257.79
25	8.62069	11.5385							417.353	290.738	198.43	277.784
27.5	5.17241	5.76923							208	286.56	273.187	547.025
30	3.44828	7.69231							345.198	461.763	228.259	2015.85
32.5	8.62069	0							168.274	324.156	225.608	1583.79
35	0	5.76923							913.867	360.109	240.225	2093.52
37.5	3.44828	5.76923							208.273	334.07	423.075	2028.81
40	0	0							315.709	291.6	645.226	2734.06
42.5	5.17241	0							785.225	603.491	418.731	390.042
45	1.72414	0							459.153	392.645	368.437	2605.97
47.5	0	1.92308							178.492	380.474	1167.19	1844.3
50	0	0							277.017	361.276	341.909	2098.82
									216.711	561.545	390.689	1789.67
									182.901	320.438	308.043	1906.05
									1769.19	534.834	2002.32	267.149
									278.672	326.941	260.062	1678.64
									233.711	330.476	1326.19	1938.91
									288.843	782.281	151.511	1834.23
									374.656	504.976	599.746	1366.46
									318.467	313.683	363.796	1679.73
									198.4	355.485	484.336	1794.6
									231.591	335.494	268.947	1988.79
									313.217	286.652	206.151	1670.12
									445.869	300.606	257.776	1613.36
									312.359	872.946	189.606	1825.06
									255.319	515.136	559.781	2892.44
									484.44	304.415	225.116	1842.64
									220.403	286.892	238.845	1597.28
									227.213	410.386	341.788	1898.93
									216.498	330.313	164.292	1561.74
									351.258	358.105	193.738	1602.81
									328.243	235.611	747.934	1778.61
									214.149	293.49	292.317	1080.43
									183.053	339.956	191.974	1835.37
									336.155	442.279	281.402	2120.13
									258.08	283.513	335.012	1921.82
									711.945	440.37	243.755	1842.14
									297.289	316.877	231.073	1952.24
									250.397	318.49	595.086	1862.4
									640.883	260.415	873.475	1534.43
									707.135	372.006	270.807	1601.52
									467.937		216.664	1448.1
									282.961		223.079	1363.76
									235.598		553.593	1870.13
									968.985		382.329	1535.88
									80.1317		393.86	2567.03
											211.259	1770.21
											278.13	1956.7
											288.324	1524.7
											372.056	1336.05
											300.814	1683.86
											1281.6	2740.1
											503.756	1964.47
											419.985	2097
											683.226	1944.9
											1044.88	2457.39
											1442.3	3093.34
											3274.12
											252.536
											599.283
											165.691
											195.225

## Sheet: Figure 7
Fig. 7c
Distance	P13								P16								P19								P60
-1.45102	40.004	8.0005	-102.993	0	10.0009	1.0001	2.9997		-20.0415	37.3645	-37.6314	3.1196	-28.8384	28.9181	23.9963		57.0991	-35.3602	-37.8405	-6.5913	49.0032	97.7567	28.4995		50.3	-0.3469	-199.98	86.438	3.322	122.885
-1.24373	-17.0012	31.7522	19.2511	11.9994	-123.017	42.0012	28.0028		89.9929	1.5689	-1.7405	0.4474	94.2444	-28.4415	15.9999		12.1225	49.436	0.889	17.6655	34.5734	4.2498	73.4991		24.2387	71.9976	-95.0072	-13.6387	15.7451	13.0003
-1.03644	-1.4998	11.5011	19.8767	-5.5721	-3.0004	-4.9998	-51.004		59.8563	5.7848	30.5812	3.3913	127.513	-29.9653	-4.0004		-41.2195	30.6694	-63.8218	50.6491	8.512	9.0014	-24.6422		-6.3327	-12.1828	168.324	134.536	35.0001	-26.5741
-0.829154	6.7491	7.9996	12.8732	-39.1455	59.0001	27.3158	37.003		0.9232	0.579	-10.0007	2.0448	176.274	69.6905	44.0054		-29.8224	-49.8136	11.0913	-20.1554	-35.8021	125.267	-8.2852		41.5508	-29.391	206.033	139.203	93.0259	-18.1323
-0.621865	-45.005	-9.0003	57.7429	65.4183	60.0068	-5.1196	96.1376		87.8142	131.958	146.987	6.1842	184.824	-8.8794	71.9934		-31.4227	-21.1106	106.601	3.4205	-7.1325	185.764	26.1788		166.709	21.063	230.365	123.827	94.2284	-8.2011
-0.414577	76.5061	-47.247	48.8782	109.555	87.9953	-76.4733	2.0001		302.317	100.405	157.904	7.1816	201.957	42.6723	60.0005		48.623	41.9834	35.551	60.9151	136.111	242.787	51.4336		331.831	65.3382	415.328	189.277	150.315	-13.5546
-0.207289	166.985	149.023	54.5006	5.1433	-20.9989	-67.7212	80.5622		511.252	102.499	320.993	10.3353	283.194	199.732	102.998		220.745	80.8079	297.195	96.5448	387.779	588.697	297.752		485.641	276.549	1086.16	416.878	261.886	202.625
0	85.7444	181.998	125.298	225.017	106.997	66.0068	205.986		586.732	252.679	398.057	69.4853	338.981	324.419	269.969		543.298	411.302	391.759	459.334	623.921	773.367	478.101		690.142	463.685	768.18	685.975	655.254	586.477
0.207288	85.0028	246.983	120.017	199.008	100.01	-60.4359	79.8459		581.26	196.561	150.057	15.1686	315.829	295.583	13.0014		247.884	171.688	103.079	74.0495	267.83	510.82	266.911		419.965	358.988	472.926	437.626	443.235	344.888
0.414577	54.7545	200.261	99.9911	124.843	-25.0002	-27.804	73.5733		261.429	9.0126	54.5495	6.8142	239.6	321.304	69.9953		66.8999	119.078	201.649	7.8413	228.574	242.02	72.7067		425.893	143.063	194.978	317.049	334.174	227.594
0.621865	55.5022	92.0073	46.7551	93	52.0071	-1.2399	-3.0005		170.335	-31.8	-0.5185	-3.738	118.13	153.283	50.9989		70.0274	96.4844	132.564	-36.9122	199.875	99.4962	-14.3233		170.848	14.551	313.048	100.065	139.345	197.002
0.829154	2.5	46.2432	20.4388	-0.5715	46.0013	-72.4491	88.8665		92.8759	-43.3134	-37.8967	-4.8996	13.9386	6.9454	1.9998		106.703	13.405	-1.1819	-65.5293	20.4474	8.9992	-28.0387		288.694	-4.3065	219.688	-58.3123	-70.451	50.7707
1.03644	-93.0032	173.987	28.9978	6.7152	96.0144	-80.9996	25.1467		-69.6618	-44.8722	-36.6666	-0.641	-19.4395	45.5872	2.0002		72.9918	83.8082	44.4418	10.1226	-8.0007	-40.0027	95.0231		53.9642	-48.5852	216.995	-26.5596	75.2854	70.1542
1.24373	71.4922	-23.0016	130.556	32.8618	-39.0025	-124.9	-46.5709		-51.1473	33.3789	57.3338	-1.0957	-22.9988	62.6076	25.0026		100.439	17.6691	53.3778	54.2538	43.9538	22.2526	137.71		-43.4978	-16.9207	191.807	-16.6575	70.6605	-127.196
1.45102	-10.9989	106.988	-21.8757	70.8539	61.0025	-138.805	-75.2879		-15.4681	-105.434	-7.3509	-1.8948	-24.2704	-20.3325	-30.0047		24.3417	-17.8998	-38.4532	9.7785	109.584	9.7505	55.2545		-136.332	3.7545	244.703	-46.0804	2.9915	87.3456
1.65831	-24.997	117.007	56.1296	38.9985	226.966	-78.7621	-65.7232		-24.7793	-54.8482	-39.7467	1.3214	-25.6087	43.0854	5.9999		-21.9067	-19.5428	58.3052	10.1446	95.9898	-24.7486	15.3212		-91.1046	-43.9972	63.0066	-66.7563	22.7387	14.4439
Fig. 7d
P13	P16	P19	P60
85.7551	586.715	543.236	690.159
181.984	252.627	411.203	463.632
125.323	398.118	391.767	768.177
224.99	69.498	459.34	686.087
106.999	338.946	624.011	655.291
65.9995	324.347	773.3	586.356
205.979	270.032	478.133
Fig. 7f				Fig. 7g							Fig. 7i							Fig. 7j
P13	P60			P13			P60				P13			P60				P13			P60
Pinacidil (15min)				Awake	Pinacidil (15min)		Awake	Pinacidil (15min)			SEVO	Glibenclamide (15min)		SEVO	Glibenclamide (15min)			SEVO	Glibenclamide (15min)		SEVO	Glibenclamide (15min)
123.655	170.351			51.6959	56.8228		95.5097	38.5399			101.951	106.271		128.093	96.2192			111.905	153.231		76.7661	140.747
106.153	170.46			99.6124	118.296		181.372	127.365			109.566	108.461		166.474	101.82			75.2607	159.794		95.2655	275.429
93.9511	125.28			104.191	98.0762		79.2308	60.4091			95.27	93.776		177.162	111.433			81.0583	131.883		100.502	142
118.737	115.883			58.7321	43.1247		211.875	65.6777			105.766	107.084		167.146	117.774			89.0094	132.231		124.391	151.686
97.8509	84.9032			73.6523	116.236		68.8055	15.3209			97.1578	93.7812		176.309	124.333			77.9247	117.3		91.7178	82.6084
110.441	109.492			76.3135	114.974		119.015	91.0213			108.627	103.562		154.496	118.52			79.7937	113.112		98.4718	270.051
96.3553	165.173			75.4964	72.6205		119.593	61.9748			104.633	104.013		180.551	153.819			66.3682	111.866		95.4195	165.261
95.2186	111.032			61.6918	56.7017		300.457	167.474			102.198	98.2169		168.355	116.662			73.3143	167.918		87.3152	101.68
130.329	75.8972			24.6397	26.6917		72.4993	88.3796			109.018	110.371		172.174	127.579			74.5106	137.96		125.055	175.647
97.7079	128.748			176.148	135.297		101.109	63.1747			92.7026	90.5941		186.18	113.293			68.7625	436.708		103.179	120.781
83.989	125.419			111.28	82.4625		48.1375	48.087			96.2126	96.4874		196.451	131.445			87.7921	122.057		76.3862	254.476
85.9447	158.592			79.202	88.0718		102.032	39.589			87.8763	85.1255		183.477	134.941			81.8388	111.191		106.72	150.934
109.599	97.9708			101.927	110.211		113.902	85.5149			98.7053	99.7907		110.076	72.5782			80.5741	151.709		86.2275	143.722
86.7905	88.7474			128.58	135.371		97.0256	43.2619			104.827	103.391		107.086	82.6001			96.378	124.278		102.948	118.966
92.0286	76.5373			73.4267	89.3634		74.6109	113.16			93.578	97.3859		130.206	92.9996			88.4599	148.437		96.7385	143.376
112.946	98.1734			65.0713	86.5319		131.948	42.3486			97.638	94.4244		144.49	106.24			64.5916	142.712		107.65	170.376
96.7492	168.276			180.975	145.496		58.4527	28.1088			101.405	101.538		135.186	106.35			77.6365	59.9266		87.684	116.134
90.9272	94.1594			87.3051	103.429		89.9741	56.4828			102.517	103.519		161.331	111.636			76.6516	102.387		90.08	125.17
88.1359	133.286			60.9968	64.4538		79.2592	20.1286			104.813	105.005		156.905	109.644			103.699	106.829		75.6414	138.559
94.2896	107.372			89.061	111.386		77.7763	62.1686			97.3675	93.65		143.166	98.5855			78.2071	83.921		108.116	153.577
81.1224	129.378			84.2014	89.1312		185.988	106.492			92.9297	91.4192		148.712	113.14			82.5341	132.936		123.523	314.18
96.3003	194.997			84.1615	107.34		65.5911	28.4481			105.354	101.53		162.816	100.803			90.5919	134.432		91.3821	125.337
89.6464	169.222			91.4324	88.0139		131.969	97.5243			96.1846	92.4583		215.357	137.182			93.3149	97.9287		94.4546	181.084
88.5196	181.994			143.042	110.329		76.0901	27.9645			102.86	100.335		147.764	115.946			74.009	99.5172		113.525	128.282
113.621	149.303			109.022	100.575		140.483	36.5828			112.912	112.521		155.47	123.086			74.7522	117.642		101.848	167.635
86.6513	164.898			140.206	273.36		148.733	157.934			102.039	105.646		183.644	119.66			81.8536	124.243		93.1597	90.5991
87.9112	148.663			167.741	164.217		96.0085	37.6228			96.6456	100.892		191.057	117.985			84.7084	369.18		84.9154	203.729
88.8353	181.221			92.5419	81.9109		84.5368	39.3297			98.915	96.6913		208.044	138.019			84.1298	176.055		89.3762	166.885
104.126	106.306			133.013	123.308		77.4377	55.3671			101.311	100.823		153.253	93.045			78.0754	127.739		98.7679	185.269
98.3845	179.256			144.274	119.122		142.604	71.4014			96.5449	98.2075		158.153	108.811			71.6116	102.964		76.1788	161.775
98.8291	166.392			105.317	80.0996		65.2868	73.6188			95.4688	98.3569		189.826	126.401			74.0458	121.808		108.552	138.448
107.246	120.419			40.0494	56.2354		47.401	72.9854			98.9532	103.195		168.278	111.672			85.9665	112.342		95.2726	135.676
90.8645	147.582			78.7175	90.0228		119.224	100.69			109.086	113.466		136.014	93.4272			83.8594	106.77		91.2628	199.023
94.5538	138.679			107.754	101.798		140.002	70.4643			117.812	122.621		147.874	124.002			80.8651	78.6346		125.158	156.004
93.3059	177.66			168.195	231.75		123.953	139.013			97.4795	94.3189		132.601	93.4933			72.5836	157.784		111.074	173.678
99.2419	130.283			64.1868	82.9635		97.2501	91.9448			100.293	102.917		175.063	109.961			65.5597	121.715		76.6644	387.976
92.189	171.797			65.7548	73.398		64.105	57.2432			103.305	103.166		152.857	115.486			73.7746	107.977		100.177	136.036
91.4813	130.047			51.0633	111.367		64.7122	81.7583			99.0126	102.167		127.453	83.9998			70.9094	114.342		90.0978	194.268
83.2652	135.251			177.64	109.541		81.8534	26.0169			98.5951	98.8033		208.177	129.007			80.4751	88.505		136.713	99.7865
128.111	108.206			67.7857	70.9164		97.4547	83.89			113.65	108.716		152.567	109.453			74.4481	109.768		87.7631	238.6
109.735	179.118			69.1743	51.774		78.5225	32.1446			107.648	107.851		160.583	132.65			120.9	108.504		104.716	100.185
92.0134	178.794			72.2976	66.4412		75.9301	114.273			92.6826	89.4322		185.398	130.927			105.677	108.714		114.105	196.795
99.4162	104.672			87.9638	108.733		111.901	43.3764			104.958	109.326		194.549	134.01			86.8034	109.045		105.105	207.449
104.725	213.143			121.605	84.9689		102.228	52.9393			102.484	101.755		125.874	93.875			81.8051	100.401		84.062	147.253
84.3204	96.0739			50.0145	93.386		65.8758	47.8699			99.908	98.7054		131.825	89.4627			89.094	128.466		89.2474	99.0307
88.0436	87.6769			87.9745	129.687		112.494	101.939			92.1847	92.1495		153.892	108.886			80.0616	81.2499		96.5863	189.358
95.5442	131.745			67.7755	42.7182		54.4649	22.0381			92.7512	96.5804		151.504	120.067			85.0561	99.8215		111.797	200.11
109.617	147.904			96.0207	79.4429		146.155	73.7155			104.631	107.539		172.185	100.819			90.7027	83.7229		93.3739	162.196
101.88	132.285			119.443	72.485		133.634	155.451			108.413	102.701		144.511	106.232			79.0067	89.5897		88.5979	392.723
86.3602	107.631			34.1946	37.2865		72.8363	95.2053			99.9957	102.363		153.836	101.843			65.9175	91.1025		93.6975	160.038
113.586	125.397			111.244	78.8957		61.4912	38.6648			101.351	98.9977		193.024	157.371			71.8842	106.322		86.2831	117.519
98.3652	90.1893			65.5573	48.8433		143.457	27.2133			104.438	109.613		169.265	114.894			65.5109	103.757		109.644	143.328
126.02	86.8723			97.558	96.2131		153.864	60.0038			103.855	103.292		157.357	111.427			61.1537	95.6364		93.587	189.528
81.0671	106.783			100.639	80.2379		82.4971	51.991			95.5409	92.2616		189.148	112.552			73.6963	106.951		98.7798	137.487
94.6108	117.673			118.116	87.0543		311.121	181.032			112.192	114.181		204.524	127.43			63.8611	113.57		81.0033	450.455
100.041	100.835			108.199	124.41		129.992	97.6033			111.909	113.778		223.91	143.986			84.7458	90.2012		82.4902	239.254
86.4814	134.406			68.3255	69.0573		84.5739	64.8487			100.977	99.7448		127.169	86.8419			96.0455	80.2695		99.0904	145.672
93.7833	149.586			65.1421	62.22		53.3393	29.7939			95.98	96.4873		175.162	136.158			99.4456	96.138		90.535	282.925
81.1012	112.277			189.703	199.005		122.607	73.8165			102.556	99.3182		175.808	124.011			105.226	121.984		92.7072	136.44
98.9771	114.291			97.9699	81.9193		55.0723	35.0412			105.844	105.6		124.197	91.1318			108.15	209.697		96.2677	96.1293
90.3172	81.0248			67.2452	74.7336		117.292	69.604			101.639	104.678		151.168	103.244			113.911	221.424		152.28	239.984
95.9142	87.216			105.523	145.912		336.088	176.589						155.789	100.862			82.4827	48.8389		119.251	534.028
82.3106	130.873			66.8868	85.4762		107.066	130.395						144.936	100.322			75.328	142.731		108.657	219.579
111.359	106.739			157.265	114.347		88.2521	69.5922						160.308	114.571			87.2326	80.7821		103.252	141.571
112.05	154.809			105.132	123.628		78.2887	40.4617						132.67	106.53			79.1043	154.976		116.95	228.302
94.7399	159.828			72.5566	60.0187		118.385	124.001						192.078	150.234			82.8811	120.712		94.7479	118.451
86.952	85.037			88.506	89.464		63.4577	51.7526						149.001	104.921			89.9849	68.0105		110.22	123.969
101.673	192.966			60.0273	42.9253		91.2774	79.4663										58.9927	129.912		118.805	158.216
123.862	100.207			46.3174	55.2217		84.3065	74.5274										94.5374	76.6753		100.873	173.771
104.353	82.4172			71.0688	87.7914		83.0495	67.7387										69.929	104.866		87.9533	154.049
96.6984	96.1236			167.346	137.668		171.698	40.304										90.5559	104.745		86.2474	238.471
99.6025	168.382			61.9243	64.5723		99.6455	56.7574										72.4992	129.891		87.4108	135.89
107.479	120.846			56.4133	76.2531		101.204	62.8669										61.9596	115.456		78.7416	237.069
84.291	120.478			97.5822	65.836		49.0112	34.7428										90.9362	122.125		89.2149	145.661
78.0932	129.747			49.9303	90.6893		49.4998	59.4985										96.0275	55.3223		82.3149	78.1533
97.0653	109.52			89.8368	96.8763		92.225	61.4644										69.1524	92.2445		110.17	150.839
105.213	165.027			78.2523	82.0807		83.8997	56.9528										71.0307	110.5		107.384	125.711
101.927	110.122			141.863	86.8193		47.5982	53.7091										104.001	112.954		110.071	100.309
96.2225	102.41			203.023	202.4		82.8145	35.2879										66.6272	210.955		125.015	118.205
85.9426	125.56			112.545	124.778		78.4743	56.1563										80.7646	84.2641		124.352	179.821
96.4659	120.892			67.5715	126.096		136.99	91.1538										100.237	51.0726		133.893	289.866
93.4883	94.2427			164.392	124.113		92.4757	35.5853										73.0356	83.5967		108.742	161.32
84.343	117.982			65.4014	75.0881		91.8525	56.2131										78.0249	86.6563		101.065	147.178
87.7581				85.1689	67.9638		175.767	39.9596										68.743	88.579		106.558	259.109
92.2319				102.872	56.4191		127.465	24.7657										64.1977	55.4433		96.049	185.45
123.512				139.171	80.3797		149.641	50.7775										90.4665	54.1318		93.6138	137.001
82.7393				100.641	119.863		96.8921	19.641										89.7623	97.6275		118.247	153.95
93.2213				102.068	94.907		75.1379	32.4895										75.4849	71.1594		77.858	144.601
				43.5732	81.3926		112.315	61.6774										57.416	73.2527		114.103	142.262
				104.95	93.6941		69.208	69.0199										97.0298	105.726		85.8528	187.343
				93.5231	97.2998		76.1899	57.9918										77.2163	116.186		118.103	85.4374
				86.5911	81.0837		92.7741	54.8134										92.068	74.0962		88.6496	83.4149
				91.7343	89.2381		89.0139	35.6453										88.7261	106.623		83.4981	147.702
				176.2	166.964		107.904	44.4308										92.2555	114.371		117.839	128.432
				111.456	92.29		66.5833	56.8523										65.2043	51.087		110.31	128.288
				213.478	187.113		54.9659	63.5091										117.173	78.7573		78.399	130.903
				75.3157	54.4078		59.0541	45.8353										63.1218	87.2993		91.0729	85.2048
				257.121	182.817		86.9673	22.6867										73.5289	89.0493		115.852	133.758
				64.2547	75.6443		91.0054	37.8202										76.529	105.983		83.1442	128.623
				118.967	110.687		105.484	88.323										93.7856	94.8819		98.657	252.871
				93.0958	131.165		135.266	135.802										97.1117	345.834		117.706	372.831
				218.279	163.702		148.245	91.1699										67.3677	110.865		94.744	256.096
				230.152	199.576		105.063	49.5654										86.4937	74.5841		99.2026	230.39
				65.6897	61.2518		113.08	38.2012										76.5336	73.5998		82.3159	142.121
				108.77	116.41		127.742	33.8031										80.1447	73.3989		86.7067	219.706
				282.096	399.058		130.736	114.718										82.8502	71.2113		111.518	239.771
				68.2058	61.5485		96.6055	69.5374										101.518	88.2769		103.603	164.357
				58.4215	74.6047		88.1891	39.5458										108.542	66.4862		89.0713	146.005
				129.976	96.8074		76.3583	28.0358										91.4046	80.1397		76.2745	110.545
				95.5103	125.19		62.1179	68.5203										131.624	97.0991		120.342	236.81
				80.3029	124.407		86.4962	112.961										155.865	117.124		94.7994	204.868
				79.9248	106.766		93.2803	56.7574										109.445	102.889		106.568	118.394
				82.0582	94.7327		139.084	58.3778										141.109	69.149		111.987	250.245
				102.896	72.0689		130.771	138.11										109.326	80.3728		114.071	184.052
				156.682	124.356		101.597	48.8467										107.08	100.833		80.7874	176.372
				90.8053	87.8722		99.643	41.3026										288.652	74.2626		144.293	175.567
				43.992	46.6984		106.597	58.4596										228.679	85.1554		84.3157	115.416
				89.9126	95.3616		98.9781	87.9821										123.641	109.472		96.8323	180.714
				108.348	101.219		59.411	44.2627										146.101	103.227		91.1895	117.396
				99.8419	76.233		104.55	67.9423										110.44	87.7814		108.453	110.942
				115.429	137.177		62.4853	52.1226										106.933	90.7454		107.487	135.879
				94.6044	52.585		77.4398	60.5342										136.212	91.6516		90.2852	135.148
				136.074	82.041		54.5812	42.3928										131.02	94.6525		101.079	128.975
				115	131.802		72.7819	47.3091										136.053	105.525		95.1153	113.571
				112.909	122.433		69.2971	51.4927										148.919	78.1338		91.2018	201.098
				99.5797	82.9584		72.4964	63.0621										113.635	104.606		98.1438	180.503
				123.11	99.3979		105.648	93.3119										108.506	80.7844		130.163	228.107
				45.3618	45.8571		102.893	27.3355										96.4725	84.6534		129.973	127.883
				97.1595	71.045		63.8305	79.3257										98.1454	144.394		109.452	130.525
				94.7056	114.192		108.885	51.0103										94.693	71.8108		112.141	192.504
				61.4297	70.9058		101.192	59.5021										99.0482	78.6684		109.714	133.293
				139.376	115.503		91.5677	71.3791										96.793	73.6187		88.8443	146.889
				75.532	65.2351		99.3651	96.3416										96.8231	86.6316		128.313	135.958
				131.845	135.407		87.3424	35.9907										145.866	142.191		111.728	157.699
				92.8754	79.027		95.4388	109.197										108.278	89.4549		119.423	193.178
				93.4891	87.851		56.1138	66.4212										92.9085	99.8225		80.7276	209.65
				51.8787	67.5208		68.4243	75.0864										183.706	95.6046		98.6956	161.24
				93.702	83.6826		113.057	43.1462										230.796	339.322		92.687	188.688
				62.1681	98.8839		144.79	88.4557										100.652	66.1112		126.561	231.791
				103.105	137.526		134.628	77.4585										92.4649	84.435		111.074	230.658
				88.1434	74.7964		106.24	20.9615										99.1511	84.323		114.324	152.06
				100.858	78.6334		81.8603	53.8234										96.8859	71.1523		112.727	162.321
				33.5179	31.5701		142.117	38.1488										106.697	103.055		99.807	201.494
				108.13	140.658		76.5897	57.6987										103.449	94.2132		100.88	115.846
				70.6194	98.7369		129.097	51.1449										108.937	98.4537		144.503	239.787
				85.9653	58.9314		72.715	35.2867										119.31	97.7618		93.8545	196.214
				83.9486	79.5075		80.7088	37.0379										101.154	89.0247		86.9598	107.51
				203.273	111.187		55.2055	95.4438										108.108	167.328		114.511	142.603
				132.651	124.251		96.3435	51.2493										163.551	90.3752		86.0302	112.577
				97.7775	71.439		85.1705	23.1738										130.275	170.458		106.224	129.69
				97.4853	85.1218		103.861	70.4525										119.08	106.899		103.076	158.928
				57.3236	47.6538		66.7177	86.5236										123.866	105.273		108.717	180.696
				89.2538	92.1101		160.517	145.077										95.2164	157.526		91.3857	235.224
				68.4758	81.4211		73.725	22.3049										107.746	76.5177		100.698	93.7769
				81.2319	121.11		117.771	110.573										105.352	111.974		100.236	254.666
				71.9234	94.4808		68.5417	65.0167										131.914	90.6771		83.8052	191.579
				95.5241	75.2319		66.487	35.165										136.945	88.771		97.8633	153.261
				79.3668	99.3528		106.409	67.5011										108.074	74.762		89.6431	116.049
				136.508	102.218		81.872	33.9417										105.428	89.7147		107.044	96.2254
				133.181	86.1557		67.7726	56.7087										126.628	86.5124		88.2446	107.012
				123.999	132.02		76.9787	66.3918										124.077	101.253		73.4938	185.587
				141.283	114.325		62.3388	14.6226										114.299	70.319		85.1413	84.8421
				116.876	158.777		90.2859	62.2782										112.094	99.9323		120.676	148.618
				95.3341	104.89		105.423	111.537										139.453	155.913		90.2331	223.973
				67.4584	52.0794		91.1123	57.355										118.118	83.5506		103.422	182.097
				57.7546	95.9452		67.8901	85.1517										104.891	69.957		110.025	143.223
				92.0592	59.0822		68.2425	52.5358										135.989	102.724		86.4446	188.159
				200.83	83.507		161.699	58.5591										103.851	73.1243		121.631	160.488
				35.757	39.4812		94.554	93.8722										300.592	101.84		81.4384	103.721
				120.296	127.971		144.406	62.9699										215.646	100.962		99.4947	214.314
				100.238	102.842		150.276	125.58										101.061	111.164		112.784	309.608
				127.463	165.545		107.118	51.3497										97.6196	92.9192		75.8575	158.141
				70.2222	63.5782		157.23	142.272										101.961	258.693		90.8888	262.622
				67.4599	98.1876		102.091	77.9959										132.724	77.6276		97.3651	114.242
				130.271	153.257		61.7574	42.871										113.023	89.492		86.1686	113.827
				66.3889	60.843		143.387	81.5879										136.363	83.9354		113.686	343.643
				183.693	149.605		123.948	127.131										177.164	89.7005		95.6729	190.788
				70.6637	128.496		91.6791	56.3326										93.8858	113.288		102.998	150.501
				108.617	107.291		86.2639	64.003										114.188	64.4652		102.671	222.638
				99.1456	61.8993		108.821	93.7111										90.3783	99.0955		120.453	206.895
				114.751	50.4877		102.458	76.6085										100.6	83.8969		99.6988	146.417
				86.8524	80.447		58.4547	33.8768										104.628	70.1729		73.6696	120.585
				71.107	48.5908		42.5393	29.8746										88.6236	104.229		84.5082	96.3392
				66.138	50.596		43.21	44.5596										90.4229	79.1626		115.526	92.8839
				59.7019	66.7168		173.433	114.844										108.181	85.6844		95.948	270.852
				115.502	123.294		48.4696	45.1298										122.122	96.2309		80.7272	143.032
				139.163	84.8631		135.707	67.1239										103.33	82.0373		110.877	98.2946
				84.7516	76.3921		56.552	23.2797										95.7115	69.397		96.4175	83.2053
				121.266	127.452		49.7846	45.4828										100.89	83.0926		87.7576	89.9855
				114.919	118.482		71.619	59.2071													85.9095	161.718
				98.3626	102.994		96.452	48.3125													112.376	141.736
				81.3259	57.7153		144.871	137.677													107.996	250.329
				120.183	130.211		127.747	72.7215													100.838	317.133
				185.443	166.644		60.5581	35.7832													90.6414	137.717
				99.281	67.5403		124.256	28.363													88.0615	116.03
				81.4765	110.912		176.384	65.9142													87.374	416.283
				147.999	114.703		99.5081	38.4303													94.5479	199.981
				75.5131	64.8298		92.1659	108.485													86.5107	168.879
				83.5286	97.7268		77.676	63.5986													93.1619	148.36
				126.241	94.9812		142.387	84.0055													85.7921	143.783
				84.4026	88.7263		59.5522	100.493													95.3162	113.375
				109.713	145.964		149.494	51.3021													108.79	299.578
				76.9661	78.921		84.5136	37.2147													89.3183	140.919
				58.8455	70.7067		66.3068	36.646													106.336	241.878
				31.1859	36.501		77.3535	81.6304
				98.4259	88.0962		50.4171	51.6332
				59.2405	81.0514		57.1123	26.0116
				130.915	138.413		57.6901	13.8339
				125.294	90.3761		79.9243	75.2753
				57.2935	64.5058		190.468	47.8764
				90.2401	92.9343		82.8661	45.5678
							74.5452	29.2217
							85.6884	45.6608
							109.892	48.8891
							82.0736	76.1496
							105.939	132.846
							158.932	55.4577
							75.1658	28.1978

## Sheet: Figure 8
Fig. 8c							Fig. 8f
P13 (Before)	P13 (Pinacidil)		P60 (Before)	P60 (Pinacidil)			P13 (Awake)	P13 (SEVO)	P13 (Glibenclamide)	P60 (Awake)	P60 (SEVO)	P60 (Glibenclamide)
48.3451	35.0324		48.5789	33.1			33.8919	6.00327	8.07708	12.3143	2.42849	9.17483
33.8713	15.1004		28.4454	25.5848			64.8141	10.8867	17.0423	22.6039	3.75311	11.6274
42.0017	32.812		29.1673	23.4165			30.2969	6.54287	4.84903	32.3168	6.93055	8.75483
67.8286	38.2359		50.4493	34.1552			40.7881	6.55747	5.1589	47.438	6.3288	10.924
41.1896	44.1201		54.6581	26.23			39.094	5.97811	7.50767	38.9191	7.27082	11.6242
79.8151	69.1151		62.5541	29.5182			23.2932	5.44194	4.55308	30.2911	4.77138	7.75616
40.0795	24.4271		51.7754	16.1259			60.8808	11.0892	11.7746	26.9371	4.55095	10.426
54.3158	49.5921		46.9483	44.6459			17.9091	4.07468	3.30893	62.3605	9.86177	10.3
43.7394	21.1421		55.6159	39.1672			51.2679	10.5461	12.7695	24.1892	4.03141	8.08682
41.8765	46.7318		34.8892	225.125			40.8102	6.51652	7.03738	33.5404	6.37749	6.85396
35.9302	38.2495		33.9754	23.6676			60.1475	10.4702	14.9596	30.5414	5.14719	12.361
37.5201	37.8097		32.1175	16.5197			46.7736	11.5194	16.02	23.3463	5.30271	9.30357
41.5712	51.3907		42.3028	30.8533			37.0949	5.94754	6.18722	37.7462	8.05571	8.9335
41.2092	62.4522		37.5457	21.8457			122.271	25.1253	21.8137	24.9939	5.40166	9.2625
62.9647	36.9679		41.6753	51.7473			27.0571	6.13833	3.74126	42.0724	7.26538	12.525
83.9666	76.0204		35.2577	120.869			37.1802	8.61333	5.97644	31.7867	4.08881	13.5772
35.7418	24.3878		33.4082	41.9534			32.6915	5.61948	4.76668	61.8689	10.9026	12.5395
48.7664	55.4072		39.8367	20.2571			24.2607	5.83734	5.8415	52.1869	8.00347	14.4937
86.8174	100.069		46.8574	23.225			77.251	18.4693	25.3389	91.6992	11.7764	15.8588
69.6936	65.8467		45.794	22.3853			51.2241	9.31913	6.71988	65.9078	11.5184	12.2568
38.6645	21.3438		36.3356	44.6027			68.8329	12.9581	6.53735	19.7144	3.14633	5.55257
68.1269	68.013		37.9037	27.806			50.1023	11.4321	8.33755	44.091	7.68727	9.91784
28.2145	23.2099		25.8079	34.8444			33.592	7.43034	6.85443	25.7247	3.41595	7.53861
35.9306	28.3888		25.0113	36.8618			68.9837	16.7485	16.9557	28.13	5.03308	7.75735
31.9817	39.3779		52.6193	64.7416			43.8663	10.2197	6.89377	23.9535	3.10112	5.26629
53.7647	48.7051		33.7874	95.2603			23.1315	4.0569	6.70484	36.7056	7.12426	11.976
28.7924	35.2045		37.0329	41.9274			40.2348	9.26831	15.8709	51.2656	11.1328	18.6636
49.2271	30.5275		36.2612	56.3632			13.6414	2.96978	2.00117	36.5478	7.85313	8.45345
90.983	94.0203		66.4863	32.2367			13.887	2.47495	2.78895	58.2269	11.2651	7.16916
41.1226	26.535		20.8128	32.3571			15.1739	2.85988	1.76287	21.6398	3.26026	8.76189
49.8978	69.0043		31.6627	29.837			38.7955	9.41915	9.42824	17.8625	3.32963	9.17066
25.7146	23.8068		32.7565	33.0882			33.7579	5.96479	6.47647	36.3278	7.85115	8.17211
26.1474	16.5528		22.2295	31.0873			35.5689	7.41761	3.88571	51.2499	8.91413	20.1328
69.5572	82.9267		40.0123	50.1398			55.9696	7.92378	7.52217	63.1597	11.1825	12.1125
30.4486	38.4145		40.0795	38.6421			32.5124	4.37592	5.05035	26.028	4.82465	11.8553
42.5606	19.9441		33.8557	35.0166			56.6636	13.5349	6.98415	42.3167	7.14928	12.7213
34.2037	120.478		47.8208	21.9093			17.1325	3.46072	5.51594	35.6917	7.25381	12.5775
38.3252	5.76369		25.3952	38.8392			9.9474	1.84444	2.0464	41.7384	5.51636	18.71
26.6025	43.6683		20.9571	42.4413			47.4545	6.59405	7.65756	40.1275	5.30347	10.0472
38.2543	21.4297		30.485	34.8601			63.1579	11.2836	10.6208	50.6537	7.85255	13.8172
95.873	26.6483		36.9022	38.3208			35.1718	4.98705	10.5532	72.1526	15.5186	22.1456
43.4094	16.2404		62.7226	81.4469			29.6953	4.23644	9.319	57.1341	12.8108	16.0262
48.8142	49.3471		34.7108	159.563			37.3344	7.59033	7.58663	17.0094	3.41096	17.4231
46.1005	42.907		27.7232	68.6706			42.7237	7.37192	13.7499	26.9066	4.85331	12.8876
55.9778	37.6183		29.1205	114.725			27.6015	6.47257	5.32666	32.4191	5.80722	7.91264
55.8438	37.5878		32.0061	59.6876			50.5492	11.0599	7.64623	26.1576	6.06629	15.6448
50.4256	16.9012		23.8194	28.2741			12.1071	2.19734	4.68994	86.0113	14.1024	9.08292
86.7892	52.7331		39.9496	33.9906			24.8599	5.41752	4.93314	48.6629	10.4462	11.9566
24.0268	27.0443		116.704	50.9661			20.4393	3.56244	5.27822	49.294	11.0427	23.115
24.6941	11.7321		223.903	27.8053			21.4868	4.76681	5.75546	44.5031	8.87814	6.99476
63.4509	37.872		113.638	34.8692			33.5516	5.88444	5.04555	21.3202	3.78364	5.60885
26.4621	20.9499		149.936	22.6805			44.9743	11.0076	4.3635	29.7218	5.8861	20.0582
31.1564	31.2705		198.647	39.927			15.8047	3.30628	2.88218	48.2225	11.1634	6.18274
33.5846	20.556		84.4314	209.406			26.741	4.70163	5.09958	30.4223	5.70241	7.23389
38.051	37.8302		125.549	67.3944			15.3895	2.95422	3.32823	49.8681	10.4666	28.4172
80.8227	66.9024		93.1033	99.2133			26.5563	4.84873	4.88278	29.2244	5.35035	9.03329
64.3061	68.7682		121.047	97.9353			45.9905	6.2602	6.48125	18.2742	4.19624	13.0772
47.704	27.8757		60.6721	135.362			46.497	7.46515	7.22981	29.7702	4.00882	19.1015
16.0422	8.79149		57.2158	31.2038			24.7098	6.02086	5.54689	38.5762	5.34694	5.97501
35.9187	23.5007		75.3245	47.6163			27.1723	5.73176	6.15394	56.0914	10.0826	5.36031
25.0538	19.8323		86.3424	59.7004			38.4239	9.16131	7.51062	40.9087	8.36511	9.85547
85.4595	57.9427		235.242	46.2023			33.4391	4.45688	12.1393	50.9003	7.70038	7.2405
37.4143	40.5005		48.0787	59.5441			49.3885	9.03906	6.94717	35.8555	4.99964	7.14414
33.062	18.4033		17.7072	33.8946			80.5148	11.1001	9.66829	38.2067	7.12185	6.28451
58.2627	36.2597		59.3976	75.4173			13.7501	2.16261	3.64269	41.1907	5.6323	14.9102
39.7939	25.9973		90.3436	130.209			44.5128	8.10787	10.3371	32.726	5.69898	9.22115
72.8647	35.4932		50.9464	79.3432			33.4806	6.39784	7.91633	50.9689	9.75496	8.89246
9.33883	30.6626		62.7764	84.2287			24.6502	4.87174	5.51125	65.8038	15.4658	8.72109
65.6307	32.2809		102.54	58.0819			17.7283	3.49213	5.48755	41.1981	6.57504	6.03834
31.8757	37.7119		55.6586	73.8407			26.6866	4.8376	8.1678	52.8556	10.852	11.197
40.066	99.3389		50.0127	55.4717			17.131	3.28479	2.61675	101.705	18.5144	17.7742
24.7932	23.8379		49.4248	123.752			17.1847	3.87238	2.60843	14.5249	2.63203	10.5755
65.5374	24.6355		49.8087	48.1222			33.0962	6.93804	6.2001	35.1941	5.10488	24.007
22.7778	46.9621		44.4364	66.1281			17.637	4.31285	6.01758	29.8512	3.88946	6.02004
49.1012	25.338		50.1771	72.2971			29.3287	4.91988	6.3676	21.3257	4.76843	9.33049
81.5466	74.6189		52.6357	70.747			44.1142	10.4699	11.3549	50.1211	8.65529	7.13696
22.2739	32.3395		51.0417	41.0541			20.1368	4.43218	6.30566	71.595	9.23921	8.51165
46.9832	72.8398		57.354	43.7619			28.7574	4.62958	7.80141	36.3292	6.61333	7.25801
27.3217	31.1538		45.6531	95.6259			56.8386	12.3368	9.68301	26.8075	5.76021	4.83796
14.7993	20.3342		51.0099	46.9017			30.3066	4.37653	9.12314	34.4748	5.41606	5.42087
38.7201	41.4024		58.8571	36.3359			30.4639	5.11695	9.61292	29.6771	6.27196	10.6465
22.739	20.515		54.8593	85.9913			21.1569	3.36446	2.99303	37.4233	8.71005	14.2277
53.7189	74.0642		51.7426	49.1197			73.9404	11.8551	8.86113	44.5455	6.61866	20.0537
46.7233	28.0336		55.625	104.994			55.1734	11.53	16.0401	31.7151	6.10292	5.77915
18.6112	13.8925		55.2413	49.9067			21.2835	3.94173	3.26937	47.8981	7.06703	6.66504
14.1549	17.5229		63.3146	62.1081			34.8302	7.92457	7.11555	32.4298	4.16479	6.9087
34.2996	47.5195		61.0832	70.2977			28.0986	5.7249	5.33574	50.5105	7.42099	9.29737
36.7724	35.3814		51.9547	148.156			16.0909	2.50619	6.15126	54.6133	7.95567	8.16131
53.7339	35.777		48.3192	71.1943			37.9973	9.29997	6.2807	54.2694	8.62734	10.8919
46.9909	47.5898		56.1416	33.5595			27.5966	6.17043	7.62067	32.4334	5.68172	4.43819
46.5066	40.3855		47.0869	46.2123			56.6447	10.7378	8.60806	47.0441	7.1952	8.66573
20.1011	21.2165		49.6254	96.456			38.3127	9.16821	5.91734	23.1785	3.05376	16.2645
34.5284	39.8544		51.5359	128.967			40.0739	7.32556	8.63387	50.9907	7.8624	7.25646
16.6147	17.6966		63.5854	47.6551			70.2745	14.4865	13.3388	59.1115	13.8438	11.6673
82.4316	51.5527		64.5029	107.467			44.9206	11.0435	13.1886	64.5782	10.5614	13.3737
59.0717	64.0052		42.0914	93.4163			42.203	9.83219	7.08063	34.3502	6.43867	10.2442
90.005	107.773		61.6091	41.9772			30.6635	7.17722	6.59488	78.9888	14.6088	6.33867
140.564	142.803		55.6962	71.4006			83.621	13.316	8.77848	33.8073	7.86141	6.2104
78.4136	88.5526		48.4092	52.1801			35.3207	8.36748	9.84277	20.5698	2.62885	15.7425
71.646	82.4665		58.7875	47.5717			68.5691	15.8252	10.89	54.1546	8.42903	6.92207
35.6851	25.1437		46.8915	61.7092			41.7529	9.49051	9.95025	29.0114	6.14331	7.49741
58.6327	63.7596		54.7712	113.589			26.806	5.18084	7.58031	20.9288	4.1317	3.06234
69.952	115.958		48.0547	117.616			67.6027	14.2012	7.56527	46.5805	6.15632	3.08524
94.2336	37.4376		52.7023	86.1809			64.7375	9.5746	6.81541	65.0093	8.97024	5.12187
54.9598	120.961		50.1442	164.751			29.5821	4.82042	6.31187	48.7097	8.06742	13.8989
53.5482	197.006		66.3635	72.1264			43.8276	6.21436	9.48999	69.5861	12.0311	7.39421
87.201	111.529		34.6547	65.8294			23.5216	5.1464	6.84307	43.3976	6.2497	5.40054
101.323	61.3407		33.7333	36.3648			55.4144	9.45289	11.0491	18.0695	2.75615	7.9551
126.98	54.8134		37.8963	75.3426			18.8546	3.42198	3.45005	51.737	6.64431	5.94701
167.4	26.9261		15.7548	82.7831			61.6025	11.3685	11.632	43.6479	10.059	9.88374
56.2144	135.117		83.7832	84.2594			51.4395	12.186	9.85892	53.503	7.54933	7.59065
75.9899	64.1379		5.03072	99.2149			60.9545	9.22785	13.7954	89.6787	13.9396	5.30933
78.4372	63.202		60.5254	28.3599			90.9018	21.9312	12.1001	87.4618	15.7761	8.73741
180.582	81.846		115.688	105.111			30.9298	6.09257	9.68515	27.5865	5.19953	10.2905
52.5083	67.4636		66.2604	133.49			48.4674	10.9427	7.9118	41.4256	9.33165	9.06217
112.191	112.163		71.8194	30.9401			44.052	7.0726	6.83274	30.0271	3.82502	7.50668
48.0997	57.8435		62.8043	48.053			73.7669	12.1974	11.9184	57.3728	8.42919	12.0256
84.4016	73.0042		48.119	77.2807			33.6965	7.05653	8.10672	49.3054	9.03698	13.4156
98.1461	57.8659		13.342	99.2954			46.4722	7.84639	8.83243	40.5135	9.16829	12.4553
117.31	68.8994		27.1003	116.506			38.4768	7.20987	7.55036	42.4469	5.75997	12.6367
67.315	103.048		73.7321	36.0129			63.9678	14.8191	10.7201	16.8392	2.22905	14.4267
131.242	25.7737		24.4513	30.2614			34.89	8.43287	10.3134	16.3856	2.28138	3.77153
215.435	60.0107		29.5518	22.4516			49.6649	7.97375	8.04806	36.8414	4.79259	8.42
84.7036	94.7734		46.78	22.7829			46.3583	6.98782	6.61087	23.488	3.2068	5.71637
79.8082	99.405		68.6066	44.0304			44.0243	10.2661	7.32013	39.6068	8.8808	5.73656
56.948	85.3001		87.1641	102.837			32.8607	7.47646	10.0737	34.0617	6.6748	2.95079
37.9294	219.994		107.187	79.794			14.6397	2.05662	4.36719	33.2622	5.84074	3.7149
270.181	63.0538		74.9359	38.4863			86.5724	18.0162	22.7152	40.9779	7.08489	11.3446
45.85	65.2635		68.9663	131.558			31.0457	7.15833	7.27619	30.3585	3.96818	10.7115
63.9201	77.4658		77.6467	47.8401			40.3155	9.79698	7.20179	60.9681	8.12121	13.9305
109.918	149.194		64.6122	24.1679			33.6455	8.24217	4.52219	43.558	6.79779	3.61317
84.2592	88.3644		64.1501	63.8596			28.5384	4.63168	9.8138	62.2144	9.65767	2.80575
59.101	86.158		58.7478	38.8025			43.4487	8.48272	11.1569	43.589	8.27911	10.9866
66.9437	52.5362		56.3872	41.5805			78.6471	10.7225	18.1107	32.5886	5.37032	11.2775
101.925	104.061		64.6814	62.0577			56.086	10.4728	7.28292	26.1171	5.05826	14.7657
66.2546	85.0151		57.5099	57.4924			58.6971	14.3791	10.5574	43.332	5.9521	6.13707
106.268	116.647		47.2121	57.726			70.4331	14.2888	11.1874	25.9518	5.39297	5.19085
65.9002	36.2757		53.0222	34.5817			81.2113	18.6189	10.763	39.7539	7.71591	7.06521
70.0449	76.2958		82.7594	60.0084			44.472	8.87653	7.25906	27.0801	5.37421	7.79014
132.101	156.665		69.2104	48.9062			33.2243	6.79821	4.79095	69.668	14.0721	6.1008
45.5033	25.432		51.2547	41.6616			28.894	4.6957	6.07231	20.9855	4.80139	8.31644
			94.322	62.8156			97.7884	23.3367	12.8142	30.9638	5.47576	9.6985
			70.2034	66.4442			43.0781	8.87082	6.75793	58.7233	7.66356	11.1994
			177.415	61.9106			35.6393	7.47116	4.15463	18.0646	3.35603	4.74317
			63.9318	53.5766			29.2315	4.17027	6.6424	30.1566	5.43327	7.35064
			56.1747	58.2415			44.2603	6.30468	9.59881	89.9991	15.1864	7.47458
			69.1463	69.5566			39.708	8.21149	9.39394	28.8288	6.4761	3.5982
			202.239	56.497			55.0238	12.0509	15.4415	50.9615	6.50237	23.6972
			95.3526	23.7176			111.387	19.0253	30.6332	23.9975	3.411	11.3693
			64.4801	81.6422			20.3595	2.89123	3.84418	20.052	3.20854	6.10963
			101.285	59.0856			33.9514	5.70275	8.06295	97.3161	13.8527	6.4894
			78.6746	29.1869			50.7447	7.37226	8.19862	68.1654	8.93828	7.58917
			105.923	40.1894			58.8829	13.3714	15.4194	72.6078	14.6509	3.72289
			50.2612	54.2427			83.8223	19.0164	13.3026	20.5186	4.69031	9.71022
			96.0332	31.2973			60.661	12.346	15.4574	36.0728	7.75106	6.45967
			107.606	30.6866			38.4766	7.57074	8.89397	58.0444	12.9908	7.80482
			54.1674	45.2435			23.8667	4.64921	4.5749	65.0468	13.4496	4.52348
			60.7319	71.7879			67.7357	9.81118	8.82588	73.8151	15.554	3.23309
			63.5347	33.2498			37.7537	7.07438	12.6811	98.447	13.1136	6.53681
			88.5428	42.1133			79.4976	17.2896	12.1447	35.3634	5.0633	8.75345
			96.3315	36.7562			39.1096	6.45824	12.6107	53.7218	12.2132	8.53193
			112.804	61.2524			79.1701	17.4947	21.7234	49.8596	10.2368	5.64466
			111.159	63.3707			37.4927	6.05221	5.48676	26.8944	3.93455	6.79699
			84.4647	38.787			37.1284	5.86381	7.83199	41.0848	5.8398	4.98592
			150.181	64.4617			50.0495	11.9113	13.4929	94.8026	20.469	5.6534
			107.602	45.7312			38.188	6.43934	6.78152	35.0376	5.86125	6.20821
			99.2111	50.4985			35.7678	8.71526	7.85594	46.3417	7.74263	6.79356
			74.1069	39.1012			26.5294	6.23273	4.85965	40.9463	8.51745	5.70536
			75.427	24.132			43.4304	6.34752	5.90145	39.0084	5.21231	11.1363
			93.5454	10.9889			36.5072	6.0285	7.98316	114.315	19.2182	14.7413
			78.3028	96.411			50.8036	12.4454	9.94056	76.3679	10.9502	11.9845
			106.564	3.19573			45.2965	7.45026	8.26436	121.56	28.1659	22.7881
			55.1057	30.1116			41.1996	9.20297	7.02003	43.889	7.50613	2.96447
			95.0183	101.717			39.7187	7.02671	8.29811	68.9183	15.0951	8.65378
			106.027	62.8706			58.4158	13.4309	12.2345	44.2473	10.3994	6.48164
			67.6503	64.5569			34.888	5.12185	5.64763	83.1972	15.3526	6.62738
			108.863	38.8061			40.4131	7.81955	8.44604	37.6999	8.46889	8.14329
			68.0644	38.8321			31.4406	5.30844	7.01171	29.0192	5.03538	10.8581
			69.3501	9.35151			55.4171	10.9524	7.39682	18.0947	3.03073	7.85011
			97.4344	25.5245			23.1091	4.78393	8.84739	53.5431	9.63566	5.37008
			85.8231	40.6422			19.9322	3.5219	3.75	30.7729	5.62105	8.27243
			79.9216	40.3724			75.3406	16.5827	19.1641	76.3759	11.6179	4.3805
			75.5451	73.8642			56.3643	9.51658	10.1333	58.1501	9.18385	7.24065
			63.4286	76.8839			57.689	8.20495	10.8734	21.8806	2.86002	6.681
			91.7554	43.6507			19.7012	4.00109	3.73923	31.9295	6.77452	5.81245
			79.1277	55.8056			40.549	5.75833	11.8563	46.8464	10.2997	10.518
			75.177	73.0164			34.8102	5.13321	6.72208	37.7133	8.4954	12.632
			76.2445	79.7281			45.2079	7.52445	9.18339	81.5689	15.781	7.57481
			90.7517	53.7323			86.8107	18.2362	15.2339	70.489	11.7624	9.1075
			68.1196	70.2242			38.7542	9.56131	8.35932	57.0488	11.0253	10.8794
			121.113	109.23			71.0544	13.0663	9.14543	34.2278	7.83829	7.32724
			80.0754	49.224			123.426	28.8896	15.0255	41.4885	5.37126	6.98042
			71.1865	92.4308			45.7456	8.02308	9.39541	34.2618	4.35735	5.0077
			101.59	93.6203			73.446	13.0095	20.0664	41.127	7.18759	8.10555
			79.3601	66.5052			45.2744	8.10833	9.76866	43.9373	9.20354	11.0334
			101.468	119.894			78.2579	18.7612	13.2317	27.7569	4.68369	9.57138
			102.529	60.4133			43.7813	8.82463	7.50854	41.7337	6.24424	4.92967
			70.1794	41.994			39.2807	6.3237	6.87565	39.1865	5.55369	10.643
			59.1708	41.7595			49.6784	12.0831	12.012	26.5976	5.69852	5.17062
			101.485	95.5875			73.735	12.176	11.1941	76.9685	15.2588	5.55805
			69.5311	56.1327			25.8582	5.87761	3.07456	64.441	15.0518	5.92085
			49.7048	67.1266			44.5175	8.77878	13.1512	46.1008	6.66774	7.74531
			92.6355	50.5355			61.057	10.1357	12.9109	53.2312	8.42911	5.02357
			94.3312	80.8832			84.1158	18.1839	14.2222	62.6937	8.23383	4.26271
							39.7814	7.0725	7.72451	56.4198	10.0361	9.4927
							56.2578	11.3026	15.089	36.8836	7.74133	6.54307
							44.0277	5.9258	4.11362	69.982	15.1681	7.49238
							31.5241	7.63999	4.09103	34.4606	7.92741	5.48477
							42.3443	9.79121	9.37372	42.3323	6.60652	5.40386
							49.0933	9.90603	14.7589	50.1443	11.702	7.32746
							41.6107	6.85311	6.57208	39.6704	8.77139	8.35514
							36.3355	8.29084	5.44102	87.84	15.4792	13.0823
							61.1448	11.3107	10.8467	45.7632	8.45432	14.1564
							39.2823	5.52703	6.43147	43.2164	8.26221	11.337
							23.6657	4.39323	3.80952	46.3414	6.24029	4.36959
							22.2706	3.75045	5.118	42.0182	8.12045	13.5667
							47.6518	11.0185	5.18009	41.8484	7.35714	6.03032
							47.7261	7.15233	14.0931	39.2762	6.66825	9.27984
							26.3871	5.84818	5.70994	63.8101	11.2712	7.0103
							43.5459	8.4542	7.15555	44.6052	7.28565	7.57718
							117.577	17.9794	20.7495	34.3192	7.1175	16.2186
							66.378	16.1014	16.5565	72.2405	11.3041	4.81452
							34.5785	5.43847	7.92538	33.4108	7.16519	3.0278
							44.3428	10.6499	6.99579	41.1106	9.34612	8.56314
							80.511	18.0193	17.111	39.3292	6.68542	3.11309
							55.6794	8.68433	16.2912	26.6049	3.566	6.06264
							17.1371	3.43922	2.32277	60.8002	11.4976	11.266
							28.8782	6.40659	9.85919	41.0899	7.24088	5.96581
							20.503	4.50831	5.15694	42.4803	8.69528	8.58306
							22.1773	3.65251	4.73369	40.3839	9.43268	8.22297
							39.4889	7.11526	8.06369	39.3263	9.16931	6.24451
							47.9597	6.81072	8.17356	54.2764	12.5535	13.8861
							69.9814	14.4109	11.1461	89.605	11.4516	10.6811
							59.6388	14.5447	9.0542	60.4233	9.01549	6.58939
							37.4986	8.09815	6.33695	65.7956	9.27016	6.96433
							33.6025	6.54573	8.2031	81.5401	10.9293	3.6623
							30.3744	7.10956	10.1902	33.8313	4.48539	13.4432
							74.7783	10.0157	10.0938	48.3019	10.7903	5.83236
							86.4427	20.5537	15.2132	68.5007	12.057	7.98229
							11.6897	2.1471	1.82565	44.5916	7.00543	3.37854
							27.3988	3.87892	4.70668	72.4315	9.46757	17.156
							105.112	16.8987	16.8904	22.7967	4.77996	3.3998
							50.3087	10.3049	10.3179	32.9335	5.37924	7.62703
							133.66	27.0282	19.3927	101.297	15.1562	14.6466
							57.0619	10.5679	12.6676	55.1162	8.54434	4.19389
							27.8207	3.81121	3.32253	53.2609	11.6989	7.19422
							59.2978	13.8924	9.73635	23.2157	3.93187	15.1928
							23.7967	3.56103	3.05926	50.8513	7.17517	8.46937
							55.5692	8.18227	11.9714	64.2771	10.1782	12.3317
							39.1351	9.66382	7.90898	92.4462	21.1705	5.34257
							83.5268	13.1006	14.1151	73.4898	15.1343	2.87712
							27.1645	5.19089	5.79041	32.2747	6.61301	10.5842
							30.5284	6.83261	9.21558	49.4132	6.4999	10.8393
							46.3248	6.67961	11.5084	68.4824	14.715	12.3416
							67.5647	11.555	8.16215	40.2978	7.75448	4.75842
							82.995	15.2802	9.19082	50.2649	11.0095	10.8036
							68.4891	14.1484	15.983	37.6251	5.36367	7.82657
							48.8013	7.98414	10.743	53.9302	11.9467	8.84463
							31.2961	5.94626	9.13765	41.3381	7.49938	17.5668
							28.4587	4.47595	2.83555	33.6433	5.57207	16.3144
							11.8896	1.83627	1.60324	33.9813	7.95132	7.05896
							7.25318	1.70246	1.47844	60.4732	12.0515	4.46092
							34.9871	6.05987	11.5875	66.9153	12.5149	7.7643
							35.9027	8.43487	6.96031	63.7799	13.5588	5.78762
							60.4471	11.775	7.67684	68.6531	13.7387	8.85541
							78.0284	11.8467	9.94839	32.7289	7.3114	20.0905
							47.8237	10.8704	7.30276	56.9235	8.11477	9.41128
							58.8226	9.36705	17.7518	41.0252	5.87395	8.04294
							69.1955	13.9773	22.7797	77.7429	10.6465	4.7003
							32.235	5.72384	11.4971	45.0559	9.49401	9.97692
							54.0958	11.4464	7.80619	38.3438	6.11155	16.3659
							49.5624	10.9088	6.10865	50.7235	9.89773	21.5022
							33.7541	6.75198	9.35448	68.5508	9.08853	19.4355
							44.0612	8.06405	5.03479	72.9116	16.0455	7.63332
							53.7704	12.6796	9.82433	86.3852	12.0275	13.0658
							59.6273	9.82036	14.0051	90.3324	19.7291	13.5718
							34.7179	5.02871	6.17699	75.4313	10.6278	10.4328
							50.5493	12.0744	9.21333	53.2154	9.75364	5.85428
							39.8258	7.17596	11.4044	33.9639	5.75222	3.3559
							15.9965	3.64302	3.85607	52.4477	9.60203	5.4759
							65.0368	9.56213	9.90632	52.3691	10.8936	9.9327
							28.193	6.83882	6.55274	38.8851	5.36552	4.5872
							37.9885	6.73718	6.97489	48.849	11.349	7.03472
							41.0458	9.08805	6.83217	105.013	16.9561	8.88105
							41.89	9.29323	8.84273	67.6315	11.6651	5.03224
							47.6289	7.84428	7.66613	35.5515	6.77467	3.77082
							81.6839	17.3374	16.3821	47.6509	9.90219	10.1241
							60.9465	12.4706	15.4003	41.3815	8.65956	9.64032
							69.5542	11.1518	6.8183	46.8057	9.90163	18.5155
							72.8194	12.136	9.84697	64.259	12.0849	18.2448
							24.5866	4.39793	4.42814	118.63	17.0346	12.824
							53.1898	12.6471	12.9624	92.8048	17.3762	5.69325
							40.1588	7.95431	8.49923	70.6487	13.9326	4.68233
							46.1678	9.93006	7.98426	61.8399	13.5062	5.27416
							29.7126	5.94355	8.83675	54.3297	7.05631	4.24615
							36.2913	4.93995	5.07367	81.1647	18.4521	5.08976
							61.3324	10.9441	13.6767	65.0154	11.0247	6.98638
							85.1578	14.0994	13.0172	63.3283	9.33048	12.0343
							51.5185	11.1259	6.97146	95.4496	15.9871	10.7123
							39.7527	6.85929	5.20063	67.163	13.3149	3.88257
							27.8309	4.24366	5.41656	65.363	9.95626	12.9305
							20.8818	3.41182	4.72772	87.0926	19.6368	9.73027
							25.9715	3.68819	6.73801	50.3419	11.5599	6.04921
							49.7199	7.98258	9.68628	65.1444	13.8624	7.21629
							77.7013	14.509	11.4488	87.2383	15.4276	14.5096
							73.5327	13.9712	11.5134	59.7636	8.9419	11.3219
							70.1244	12.9718	27.0023	63.1512	8.32015	6.15797
							35.071	8.46898	9.23901	62.0612	13.49	11.4011
							104.606	21.0161	12.9513	45.8567	9.45311	8.86501
							49.125	11.7877	9.688	77.8796	16.7666	14.5808
							44.4287	9.32339	8.30488	53.287	9.81105	6.11607
							76.422	10.4692	13.1843	43.8244	9.07971	8.36986
							49.2307	7.48521	9.15012	133.029	17.3883	8.05949
							104.235	16.394	13.706	63.606	14.2091	8.0067
							39.4972	5.81575	8.08053	61.2914	12.533	7.82521
							84.6916	19.4723	23.1881	201.691	37.5119	9.19496
							58.3929	13.897	16.0725	33.6405	6.97675	6.34238
							42.9192	10.3829	8.98819	31.6444	6.97049	13.5929
							66.9214	12.1019	8.38266	54.7779	12.0093	6.41169
							78.4684	18.4009	11.2959	36.247	6.85447	10.0453
							35.27	7.38606	10.0943	21.4194	4.42885	6.94108
							34.5763	7.4218	5.67414	34.7251	4.42348	7.4257
							58.3289	8.51227	15.1687	56.1577	10.2229	13.0126
							31.1498	7.30464	9.11088	23.7418	3.0293	7.15941
							152.107	28.5686	20.7921	32.3984	7.31163	6.2916
							41.6806	5.65535	11.6125	46.8363	10.4726	7.68777
							42.7109	7.62128	9.88741	74.5697	9.70057	7.08478
							67.4216	13.6043	8.10186	45.784	7.91585	13.246
										50.0123	9.75895	8.97051
										46.9282	9.0011	7.50519
										87.0532	20.3154	7.96942
										33.1949	6.48425	5.78305
										75.921	9.68703	17.1248
										37.5992	8.57128	13.2694
										35.2818	6.89923	9.8623
										41.3032	6.18841	5.92721
										20.1961	2.60208	10.5499
										42.2044	7.17417	8.23169
										62.5478	10.1253	9.85546
										72.5598	10.193	15.2366
										110.473	15.3813	11.9785
										40.5601	5.2005	17.8926
										30.2806	5.00885	4.0415
										37.2413	6.51625	9.36963
										43.9886	6.38966	11.5672
										46.8525	6.31884	5.40847
										44.3192	7.1192	7.70002
										20.1857	3.65362	4.93156
										86.235	14.0853	6.11918
										87.3932	16.7262	6.80303
										45.1719	8.07286	14.1482
										60.0337	8.37101	10.1848
										69.9965	11.1421	7.93117
										51.5457	7.11248	10.6445
										46.6565	10.8396	20.8088
										25.793	4.86149	10.3478
										99.3326	18.0824	6.99121
										37.945	8.67375	8.78208
										34.1289	6.70215	9.71537

## Sheet: Suppl. Figure 2
Suppl. Fig. 2b
P14	P18	P60
199.352	494.688	590.672
295.336	465.154	566.06
238.73	516.838	514.377
307.642	541.449	541.449
319.947	509.454	479.921
290.414	482.382	639.894
302.719	411.009	598.055
383.937	556.216	546.371
260.88	568.522	588.211
